# Supplementary material for: Identification of different attitudes towards paratuberculosis control using cluster analysis applied on data from an anonymous survey among German cattle farmers
Source: Ir Vet J. 2021 Sep 15;74:24. doi: 10.1186/s13620-021-00204-3 (PMC8444409; doi:10.1186/s13620-021-00204-3)
Supplement: Supplementary file 1 — Additional file 1. csv Individual answers to the questionnaire, results of the boot-swab samples and identified clusters as table of comma separated values. [file 13620_2021_204_MOESM1_ESM.csv]

cluster	sockenTupferNr	land	produktionsrichtung	bestandsgroesse	kenntnisParaTb	progTeilnahme	mapPCR	fr04	fr05	fr06	fr07	fr08	fr10	fr11	fr12	fr13a	fr13b	fr13c	fr13d	fr13e	fr13f	fr13g	fr13h	fr14a	fr14b	fr14c	fr14d	fr14e	fr14f
1	104	TH	3: Gemischt	2: 11 - 100	2: Dieses Jahr	4: Nein	Negativ	2: Rather no	2: Rather no	5: Yes	5: Yes	1: No	4: Rather yes	5: Yes	2: Rather no	5: Yes	5: Yes	5: Yes	5: Yes	4: Rather yes	5: Yes	5: Yes	1: No	2: Rather no	5: Yes	2: Rather no	2: Rather no	2: Rather no	2: Rather no
1	180	SN	1: Milchvieh	3: 101 - 500	4: > 5 Jahre	4: Nein	Negativ	2: Rather no	2: Rather no	5: Yes	5: Yes	1: No	4: Rather yes	5: Yes	2: Rather no	3: Missing answer	3: Missing answer	3: Missing answer	3: Missing answer	3: Missing answer	3: Missing answer	3: Missing answer	3: Missing answer	5: Yes	5: Yes	1: No	5: Yes	2: Rather no	2: Rather no
1	034	TH	1: Milchvieh	3: 101 - 500	3: < 5 Jahre	4: Nein	Positiv	2: Rather no	5: Yes	5: Yes	5: Yes	2: Rather no	4: Rather yes	5: Yes	2: Rather no	5: Yes	4: Rather yes	4: Rather yes	5: Yes	5: Yes	2: Rather no	5: Yes	1: No	3: Missing answer	3: Missing answer	3: Missing answer	3: Missing answer	3: Missing answer	3: Missing answer
1	084	TH	1: Milchvieh	4: > 500	3: < 5 Jahre	4: Nein	Nicht auswertbar	4: Rather yes	4: Rather yes	5: Yes	5: Yes	2: Rather no	4: Rather yes	5: Yes	1: No	4: Rather yes	5: Yes	5: Yes	5: Yes	1: No	5: Yes	5: Yes	1: No	1: No	5: Yes	5: Yes	2: Rather no	5: Yes	4: Rather yes
1	100	TH	1: Milchvieh	4: > 500	3: < 5 Jahre	4: Nein	Positiv	4: Rather yes	4: Rather yes	5: Yes	5: Yes	2: Rather no	4: Rather yes	5: Yes	1: No	4: Rather yes	5: Yes	5: Yes	5: Yes	1: No	5: Yes	5: Yes	1: No	1: No	5: Yes	5: Yes	2: Rather no	5: Yes	4: Rather yes
1	057	TH	1: Milchvieh	4: > 500	4: > 5 Jahre	4: Nein	Negativ	4: Rather yes	4: Rather yes	5: Yes	5: Yes	2: Rather no	5: Yes	5: Yes	1: No	5: Yes	5: Yes	5: Yes	5: Yes	1: No	1: No	5: Yes	1: No	3: Missing answer	3: Missing answer	3: Missing answer	3: Missing answer	4: Rather yes	4: Rather yes
1	021	TH	1: Milchvieh	4: > 500	3: < 5 Jahre	4: Nein	Negativ	4: Rather yes	5: Yes	4: Rather yes	5: Yes	1: No	5: Yes	5: Yes	2: Rather no	5: Yes	2: Rather no	4: Rather yes	5: Yes	1: No	4: Rather yes	4: Rather yes	2: Rather no	4: Rather yes	4: Rather yes	1: No	1: No	4: Rather yes	4: Rather yes
1	138	SN	1: Milchvieh	3: 101 - 500	3: < 5 Jahre	4: Nein	Negativ	5: Yes	5: Yes	5: Yes	5: Yes	1: No	5: Yes	5: Yes	2: Rather no	5: Yes	5: Yes	5: Yes	5: Yes	4: Rather yes	4: Rather yes	4: Rather yes	4: Rather yes	4: Rather yes	5: Yes	5: Yes	5: Yes	3: Missing answer	1: No
1	144	SN	1: Milchvieh	2: 11 - 100	4: > 5 Jahre	4: Nein	Negativ	4: Rather yes	5: Yes	5: Yes	5: Yes	4: Rather yes	5: Yes	5: Yes	2: Rather no	5: Yes	5: Yes	5: Yes	5: Yes	5: Yes	5: Yes	5: Yes	1: No	3: Missing answer	3: Missing answer	3: Missing answer	3: Missing answer	3: Missing answer	3: Missing answer
1	194	SN	1: Milchvieh	4: > 500	4: > 5 Jahre	4: Nein	Negativ	4: Rather yes	5: Yes	4: Rather yes	5: Yes	5: Yes	4: Rather yes	5: Yes	2: Rather no	5: Yes	5: Yes	4: Rather yes	5: Yes	2: Rather no	1: No	5: Yes	1: No	3: Missing answer	3: Missing answer	3: Missing answer	3: Missing answer	3: Missing answer	3: Missing answer
1	040	TH	1: Milchvieh	3: 101 - 500	4: > 5 Jahre	0: Keine Angabe	Positiv	4: Rather yes	2: Rather no	5: Yes	5: Yes	5: Yes	4: Rather yes	5: Yes	2: Rather no	4: Rather yes	2: Rather no	4: Rather yes	5: Yes	5: Yes	2: Rather no	5: Yes	4: Rather yes	5: Yes	5: Yes	4: Rather yes	4: Rather yes	5: Yes	1: No
1	206	SN	1: Milchvieh	4: > 500	3: < 5 Jahre	4: Nein	Negativ	3: Missing answer	3: Missing answer	3: Missing answer	5: Yes	4: Rather yes	4: Rather yes	5: Yes	2: Rather no	5: Yes	4: Rather yes	5: Yes	4: Rather yes	5: Yes	5: Yes	1: No	1: No	3: Missing answer	3: Missing answer	3: Missing answer	3: Missing answer	5: Yes	4: Rather yes
1	019	TH	3: Gemischt	4: > 500	4: > 5 Jahre	4: Nein	Negativ	2: Rather no	4: Rather yes	2: Rather no	5: Yes	1: No	4: Rather yes	5: Yes	2: Rather no	4: Rather yes	5: Yes	2: Rather no	4: Rather yes	2: Rather no	1: No	4: Rather yes	1: No	3: Missing answer	3: Missing answer	3: Missing answer	3: Missing answer	3: Missing answer	3: Missing answer
1	046	TH	1: Milchvieh	4: > 500	4: > 5 Jahre	4: Nein	Negativ	2: Rather no	4: Rather yes	2: Rather no	5: Yes	1: No	4: Rather yes	5: Yes	2: Rather no	5: Yes	5: Yes	5: Yes	5: Yes	2: Rather no	2: Rather no	5: Yes	2: Rather no	3: Missing answer	3: Missing answer	3: Missing answer	3: Missing answer	3: Missing answer	3: Missing answer
1	027	TH	1: Milchvieh	3: 101 - 500	3: < 5 Jahre	4: Nein	Negativ	2: Rather no	2: Rather no	2: Rather no	5: Yes	1: No	4: Rather yes	5: Yes	2: Rather no	4: Rather yes	2: Rather no	4: Rather yes	4: Rather yes	2: Rather no	2: Rather no	4: Rather yes	2: Rather no	3: Missing answer	3: Missing answer	3: Missing answer	3: Missing answer	3: Missing answer	3: Missing answer
1	159	SN	2: Mutterkuh	2: 11 - 100	2: Dieses Jahr	4: Nein	Negativ	2: Rather no	5: Yes	2: Rather no	5: Yes	1: No	4: Rather yes	4: Rather yes	2: Rather no	5: Yes	1: No	4: Rather yes	5: Yes	2: Rather no	4: Rather yes	5: Yes	1: No	5: Yes	4: Rather yes	4: Rather yes	4: Rather yes	2: Rather no	4: Rather yes
1	017	TH	1: Milchvieh	4: > 500	4: > 5 Jahre	4: Nein	Nicht auswertbar	4: Rather yes	4: Rather yes	2: Rather no	5: Yes	1: No	5: Yes	5: Yes	2: Rather no	5: Yes	5: Yes	4: Rather yes	4: Rather yes	2: Rather no	2: Rather no	5: Yes	1: No	3: Missing answer	3: Missing answer	3: Missing answer	3: Missing answer	3: Missing answer	3: Missing answer
1	022	TH	1: Milchvieh	2: 11 - 100	4: > 5 Jahre	0: Keine Angabe	Positiv	4: Rather yes	4: Rather yes	2: Rather no	5: Yes	2: Rather no	4: Rather yes	5: Yes	2: Rather no	4: Rather yes	2: Rather no	4: Rather yes	4: Rather yes	2: Rather no	4: Rather yes	4: Rather yes	2: Rather no	5: Yes	5: Yes	5: Yes	5: Yes	2: Rather no	2: Rather no
1	018	TH	1: Milchvieh	4: > 500	4: > 5 Jahre	4: Nein	Positiv	4: Rather yes	4: Rather yes	2: Rather no	5: Yes	1: No	4: Rather yes	4: Rather yes	2: Rather no	5: Yes	5: Yes	5: Yes	5: Yes	2: Rather no	2: Rather no	5: Yes	1: No	3: Missing answer	3: Missing answer	3: Missing answer	3: Missing answer	3: Missing answer	3: Missing answer
1	179	SN	1: Milchvieh	4: > 500	4: > 5 Jahre	0: Keine Angabe	Negativ	1: No	5: Yes	2: Rather no	5: Yes	4: Rather yes	4: Rather yes	5: Yes	2: Rather no	5: Yes	5: Yes	2: Rather no	4: Rather yes	2: Rather no	1: No	2: Rather no	1: No	2: Rather no	5: Yes	4: Rather yes	2: Rather no	1: No	4: Rather yes
1	237	SN	1: Milchvieh	3: 101 - 500	3: < 5 Jahre	4: Nein	Positiv	1: No	5: Yes	2: Rather no	5: Yes	2: Rather no	4: Rather yes	5: Yes	1: No	4: Rather yes	1: No	4: Rather yes	5: Yes	1: No	1: No	5: Yes	4: Rather yes	3: Missing answer	3: Missing answer	3: Missing answer	3: Missing answer	3: Missing answer	3: Missing answer
1	030	TH	1: Milchvieh	3: 101 - 500	1: Heute	4: Nein	Positiv	1: No	2: Rather no	2: Rather no	5: Yes	2: Rather no	4: Rather yes	5: Yes	1: No	4: Rather yes	1: No	1: No	2: Rather no	1: No	1: No	4: Rather yes	1: No	5: Yes	5: Yes	4: Rather yes	5: Yes	2: Rather no	5: Yes
1	217	SN	2: Mutterkuh	1: <= 10	2: Dieses Jahr	4: Nein	Negativ	1: No	2: Rather no	2: Rather no	5: Yes	1: No	4: Rather yes	5: Yes	1: No	1: No	4: Rather yes	4: Rather yes	4: Rather yes	1: No	2: Rather no	1: No	1: No	5: Yes	1: No	1: No	2: Rather no	5: Yes	5: Yes
1	008	TH	2: Mutterkuh	2: 11 - 100	4: > 5 Jahre	4: Nein	Negativ	2: Rather no	2: Rather no	1: No	4: Rather yes	2: Rather no	5: Yes	5: Yes	1: No	5: Yes	5: Yes	1: No	4: Rather yes	1: No	5: Yes	5: Yes	1: No	3: Missing answer	3: Missing answer	3: Missing answer	3: Missing answer	3: Missing answer	3: Missing answer
1	071	TH	0: Keine Angabe	3: 101 - 500	3: < 5 Jahre	4: Nein	Negativ	4: Rather yes	2: Rather no	1: No	4: Rather yes	2: Rather no	4: Rather yes	4: Rather yes	2: Rather no	4: Rather yes	4: Rather yes	4: Rather yes	4: Rather yes	2: Rather no	4: Rather yes	5: Yes	2: Rather no	4: Rather yes	4: Rather yes	4: Rather yes	1: No	2: Rather no	2: Rather no
1	200	SN	1: Milchvieh	3: 101 - 500	4: > 5 Jahre	4: Nein	Negativ	2: Rather no	2: Rather no	2: Rather no	5: Yes	2: Rather no	4: Rather yes	4: Rather yes	2: Rather no	4: Rather yes	5: Yes	4: Rather yes	5: Yes	2: Rather no	4: Rather yes	4: Rather yes	4: Rather yes	5: Yes	5: Yes	5: Yes	1: No	4: Rather yes	4: Rather yes
1	035	TH	1: Milchvieh	3: 101 - 500	4: > 5 Jahre	4: Nein	Negativ	2: Rather no	4: Rather yes	5: Yes	5: Yes	2: Rather no	4: Rather yes	5: Yes	4: Rather yes	5: Yes	5: Yes	5: Yes	5: Yes	5: Yes	4: Rather yes	4: Rather yes	4: Rather yes	2: Rather no	4: Rather yes	2: Rather no	2: Rather no	2: Rather no	1: No
1	136	SN	3: Gemischt	4: > 500	4: > 5 Jahre	4: Nein	Negativ	2: Rather no	4: Rather yes	4: Rather yes	5: Yes	2: Rather no	4: Rather yes	5: Yes	4: Rather yes	5: Yes	4: Rather yes	5: Yes	5: Yes	4: Rather yes	5: Yes	5: Yes	2: Rather no	3: Missing answer	3: Missing answer	3: Missing answer	3: Missing answer	3: Missing answer	3: Missing answer
1	020	TH	3: Gemischt	4: > 500	3: < 5 Jahre	4: Nein	Negativ	2: Rather no	4: Rather yes	4: Rather yes	5: Yes	1: No	5: Yes	5: Yes	4: Rather yes	5: Yes	5: Yes	5: Yes	5: Yes	2: Rather no	4: Rather yes	4: Rather yes	2: Rather no	3: Missing answer	3: Missing answer	3: Missing answer	3: Missing answer	3: Missing answer	3: Missing answer
1	014	TH	1: Milchvieh	3: 101 - 500	3: < 5 Jahre	4: Nein	Negativ	2: Rather no	5: Yes	4: Rather yes	5: Yes	2: Rather no	5: Yes	5: Yes	5: Yes	5: Yes	5: Yes	5: Yes	5: Yes	5: Yes	2: Rather no	5: Yes	2: Rather no	1: No	5: Yes	5: Yes	1: No	5: Yes	1: No
1	015	TH	1: Milchvieh	3: 101 - 500	4: > 5 Jahre	4: Nein	Negativ	2: Rather no	5: Yes	5: Yes	5: Yes	1: No	5: Yes	5: Yes	5: Yes	5: Yes	5: Yes	5: Yes	5: Yes	3: Missing answer	3: Missing answer	5: Yes	5: Yes	1: No	5: Yes	5: Yes	1: No	5: Yes	5: Yes
1	029	TH	1: Milchvieh	3: 101 - 500	3: < 5 Jahre	4: Nein	Negativ	2: Rather no	2: Rather no	4: Rather yes	5: Yes	1: No	5: Yes	5: Yes	5: Yes	5: Yes	5: Yes	5: Yes	5: Yes	4: Rather yes	5: Yes	5: Yes	2: Rather no	3: Missing answer	3: Missing answer	3: Missing answer	3: Missing answer	3: Missing answer	3: Missing answer
1	080	TH	1: Milchvieh	3: 101 - 500	4: > 5 Jahre	4: Nein	Negativ	2: Rather no	2: Rather no	4: Rather yes	4: Rather yes	1: No	5: Yes	5: Yes	4: Rather yes	5: Yes	5: Yes	5: Yes	5: Yes	5: Yes	5: Yes	5: Yes	4: Rather yes	5: Yes	5: Yes	5: Yes	1: No	4: Rather yes	4: Rather yes
1	081	TH	1: Milchvieh	3: 101 - 500	4: > 5 Jahre	4: Nein	Negativ	2: Rather no	2: Rather no	4: Rather yes	4: Rather yes	2: Rather no	5: Yes	5: Yes	5: Yes	5: Yes	5: Yes	5: Yes	5: Yes	5: Yes	5: Yes	5: Yes	5: Yes	1: No	5: Yes	4: Rather yes	1: No	4: Rather yes	4: Rather yes
1	110	TH	2: Mutterkuh	3: 101 - 500	4: > 5 Jahre	4: Nein	Negativ	2: Rather no	2: Rather no	5: Yes	5: Yes	2: Rather no	4: Rather yes	5: Yes	4: Rather yes	5: Yes	5: Yes	4: Rather yes	4: Rather yes	2: Rather no	2: Rather no	2: Rather no	2: Rather no	3: Missing answer	3: Missing answer	3: Missing answer	3: Missing answer	3: Missing answer	3: Missing answer
1	112	TH	2: Mutterkuh	3: 101 - 500	4: > 5 Jahre	4: Nein	Negativ	2: Rather no	1: No	4: Rather yes	5: Yes	2: Rather no	4: Rather yes	5: Yes	4: Rather yes	4: Rather yes	4: Rather yes	4: Rather yes	4: Rather yes	2: Rather no	4: Rather yes	2: Rather no	4: Rather yes	3: Missing answer	3: Missing answer	3: Missing answer	3: Missing answer	3: Missing answer	3: Missing answer
1	127	SN	1: Milchvieh	4: > 500	3: < 5 Jahre	4: Nein	Negativ	2: Rather no	2: Rather no	4: Rather yes	4: Rather yes	2: Rather no	4: Rather yes	5: Yes	4: Rather yes	5: Yes	5: Yes	5: Yes	5: Yes	2: Rather no	4: Rather yes	5: Yes	1: No	1: No	1: No	5: Yes	4: Rather yes	1: No	4: Rather yes
1	207	SN	1: Milchvieh	3: 101 - 500	4: > 5 Jahre	4: Nein	Negativ	2: Rather no	2: Rather no	4: Rather yes	5: Yes	4: Rather yes	4: Rather yes	5: Yes	5: Yes	4: Rather yes	2: Rather no	4: Rather yes	4: Rather yes	2: Rather no	4: Rather yes	4: Rather yes	1: No	4: Rather yes	5: Yes	5: Yes	2: Rather no	4: Rather yes	4: Rather yes
1	053	TH	2: Mutterkuh	2: 11 - 100	4: > 5 Jahre	4: Nein	Negativ	2: Rather no	2: Rather no	4: Rather yes	2: Rather no	1: No	4: Rather yes	5: Yes	4: Rather yes	5: Yes	2: Rather no	5: Yes	5: Yes	2: Rather no	1: No	4: Rather yes	2: Rather no	4: Rather yes	2: Rather no	1: No	1: No	2: Rather no	2: Rather no
1	198	SN	2: Mutterkuh	1: <= 10	1: Heute	4: Nein	Negativ	2: Rather no	2: Rather no	3: Missing answer	2: Rather no	1: No	4: Rather yes	5: Yes	5: Yes	5: Yes	5: Yes	5: Yes	5: Yes	4: Rather yes	3: Missing answer	5: Yes	3: Missing answer	3: Missing answer	3: Missing answer	3: Missing answer	3: Missing answer	3: Missing answer	3: Missing answer
1	140	SN	1: Milchvieh	3: 101 - 500	4: > 5 Jahre	4: Nein	Negativ	2: Rather no	2: Rather no	4: Rather yes	2: Rather no	2: Rather no	4: Rather yes	4: Rather yes	2: Rather no	4: Rather yes	2: Rather no	4: Rather yes	4: Rather yes	2: Rather no	1: No	2: Rather no	2: Rather no	4: Rather yes	4: Rather yes	2: Rather no	4: Rather yes	4: Rather yes	2: Rather no
1	106	TH	2: Mutterkuh	2: 11 - 100	4: > 5 Jahre	1: Ja	Negativ	2: Rather no	4: Rather yes	4: Rather yes	4: Rather yes	2: Rather no	5: Yes	5: Yes	2: Rather no	2: Rather no	4: Rather yes	4: Rather yes	5: Yes	1: No	4: Rather yes	4: Rather yes	4: Rather yes	5: Yes	5: Yes	5: Yes	5: Yes	2: Rather no	5: Yes
1	169	SN	1: Milchvieh	3: 101 - 500	4: > 5 Jahre	4: Nein	Negativ	2: Rather no	4: Rather yes	4: Rather yes	2: Rather no	1: No	5: Yes	5: Yes	2: Rather no	5: Yes	1: No	4: Rather yes	5: Yes	1: No	2: Rather no	2: Rather no	2: Rather no	4: Rather yes	4: Rather yes	2: Rather no	4: Rather yes	2: Rather no	4: Rather yes
1	168	SN	1: Milchvieh	3: 101 - 500	4: > 5 Jahre	0: Keine Angabe	Negativ	2: Rather no	5: Yes	4: Rather yes	1: No	2: Rather no	4: Rather yes	5: Yes	1: No	5: Yes	5: Yes	5: Yes	5: Yes	5: Yes	5: Yes	5: Yes	5: Yes	5: Yes	5: Yes	5: Yes	5: Yes	5: Yes	5: Yes
2	024	TH	0: Keine Angabe	0: Keine Angabe	0: Keine Angabe	1: Ja	Negativ	3: Missing answer	3: Missing answer	3: Missing answer	3: Missing answer	3: Missing answer	3: Missing answer	3: Missing answer	3: Missing answer	3: Missing answer	3: Missing answer	3: Missing answer	3: Missing answer	3: Missing answer	3: Missing answer	3: Missing answer	3: Missing answer	3: Missing answer	3: Missing answer	3: Missing answer	3: Missing answer	3: Missing answer	3: Missing answer
2	068	TH	2: Mutterkuh	4: > 500	0: Keine Angabe	0: Keine Angabe	Positiv	3: Missing answer	3: Missing answer	3: Missing answer	3: Missing answer	3: Missing answer	3: Missing answer	3: Missing answer	3: Missing answer	3: Missing answer	3: Missing answer	3: Missing answer	3: Missing answer	3: Missing answer	3: Missing answer	3: Missing answer	3: Missing answer	3: Missing answer	3: Missing answer	3: Missing answer	3: Missing answer	3: Missing answer	3: Missing answer
2	069	TH	2: Mutterkuh	3: 101 - 500	0: Keine Angabe	0: Keine Angabe	Negativ	3: Missing answer	3: Missing answer	3: Missing answer	3: Missing answer	3: Missing answer	3: Missing answer	3: Missing answer	3: Missing answer	3: Missing answer	3: Missing answer	3: Missing answer	3: Missing answer	3: Missing answer	3: Missing answer	3: Missing answer	3: Missing answer	3: Missing answer	3: Missing answer	3: Missing answer	3: Missing answer	3: Missing answer	3: Missing answer
2	043	TH	3: Gemischt	3: 101 - 500	4: > 5 Jahre	4: Nein	Positiv	4: Rather yes	4: Rather yes	4: Rather yes	5: Yes	5: Yes	2: Rather no	4: Rather yes	4: Rather yes	5: Yes	4: Rather yes	4: Rather yes	4: Rather yes	4: Rather yes	4: Rather yes	5: Yes	4: Rather yes	1: No	5: Yes	5: Yes	4: Rather yes	5: Yes	1: No
2	109	TH	1: Milchvieh	4: > 500	3: < 5 Jahre	4: Nein	Positiv	4: Rather yes	4: Rather yes	5: Yes	4: Rather yes	4: Rather yes	2: Rather no	4: Rather yes	4: Rather yes	5: Yes	5: Yes	5: Yes	4: Rather yes	4: Rather yes	4: Rather yes	5: Yes	4: Rather yes	5: Yes	5: Yes	4: Rather yes	4: Rather yes	5: Yes	2: Rather no
2	172	SN	2: Mutterkuh	2: 11 - 100	2: Dieses Jahr	0: Keine Angabe	Negativ	4: Rather yes	4: Rather yes	4: Rather yes	4: Rather yes	3: Missing answer	4: Rather yes	4: Rather yes	4: Rather yes	4: Rather yes	4: Rather yes	4: Rather yes	4: Rather yes	4: Rather yes	4: Rather yes	4: Rather yes	4: Rather yes	3: Missing answer	4: Rather yes	3: Missing answer	3: Missing answer	3: Missing answer	3: Missing answer
2	045	TH	1: Milchvieh	0: Keine Angabe	4: > 5 Jahre	4: Nein	Negativ	5: Yes	5: Yes	4: Rather yes	2: Rather no	1: No	2: Rather no	4: Rather yes	4: Rather yes	5: Yes	5: Yes	5: Yes	5: Yes	5: Yes	4: Rather yes	5: Yes	4: Rather yes	2: Rather no	5: Yes	4: Rather yes	4: Rather yes	5: Yes	1: No
2	187	SN	3: Gemischt	3: 101 - 500	4: > 5 Jahre	1: Ja	Negativ	2: Rather no	5: Yes	4: Rather yes	4: Rather yes	1: No	2: Rather no	5: Yes	4: Rather yes	5: Yes	1: No	4: Rather yes	2: Rather no	2: Rather no	5: Yes	5: Yes	5: Yes	5: Yes	2: Rather no	5: Yes	4: Rather yes	5: Yes	2: Rather no
2	042	TH	1: Milchvieh	2: 11 - 100	3: < 5 Jahre	4: Nein	Nicht auswertbar	4: Rather yes	2: Rather no	2: Rather no	4: Rather yes	2: Rather no	2: Rather no	4: Rather yes	4: Rather yes	3: Missing answer	3: Missing answer	3: Missing answer	3: Missing answer	3: Missing answer	3: Missing answer	3: Missing answer	3: Missing answer	4: Rather yes	5: Yes	5: Yes	4: Rather yes	5: Yes	2: Rather no
2	156	SN	2: Mutterkuh	1: <= 10	3: < 5 Jahre	4: Nein	Negativ	1: No	1: No	2: Rather no	5: Yes	2: Rather no	2: Rather no	4: Rather yes	4: Rather yes	4: Rather yes	5: Yes	5: Yes	5: Yes	2: Rather no	2: Rather no	5: Yes	3: Missing answer	5: Yes	5: Yes	5: Yes	4: Rather yes	4: Rather yes	5: Yes
2	039	TH	1: Milchvieh	3: 101 - 500	4: > 5 Jahre	4: Nein	Negativ	2: Rather no	4: Rather yes	2: Rather no	2: Rather no	2: Rather no	2: Rather no	4: Rather yes	4: Rather yes	4: Rather yes	4: Rather yes	4: Rather yes	4: Rather yes	4: Rather yes	2: Rather no	2: Rather no	3: Missing answer	2: Rather no	2: Rather no	2: Rather no	4: Rather yes	4: Rather yes	2: Rather no
2	009	TH	1: Milchvieh	2: 11 - 100	4: > 5 Jahre	4: Nein	Positiv	2: Rather no	2: Rather no	2: Rather no	5: Yes	5: Yes	4: Rather yes	5: Yes	2: Rather no	3: Missing answer	3: Missing answer	3: Missing answer	3: Missing answer	3: Missing answer	3: Missing answer	3: Missing answer	3: Missing answer	3: Missing answer	3: Missing answer	3: Missing answer	3: Missing answer	3: Missing answer	3: Missing answer
2	124	TH	1: Milchvieh	4: > 500	4: > 5 Jahre	1: Ja	Negativ	2: Rather no	2: Rather no	2: Rather no	5: Yes	5: Yes	4: Rather yes	5: Yes	2: Rather no	4: Rather yes	4: Rather yes	2: Rather no	4: Rather yes	4: Rather yes	4: Rather yes	2: Rather no	2: Rather no	4: Rather yes	4: Rather yes	4: Rather yes	4: Rather yes	4: Rather yes	2: Rather no
2	176	SN	1: Milchvieh	3: 101 - 500	4: > 5 Jahre	0: Keine Angabe	Negativ	2: Rather no	2: Rather no	2: Rather no	5: Yes	5: Yes	4: Rather yes	5: Yes	2: Rather no	5: Yes	5: Yes	5: Yes	5: Yes	2: Rather no	5: Yes	5: Yes	2: Rather no	3: Missing answer	3: Missing answer	3: Missing answer	3: Missing answer	3: Missing answer	3: Missing answer
2	177	SN	1: Milchvieh	3: 101 - 500	4: > 5 Jahre	0: Keine Angabe	Negativ	2: Rather no	2: Rather no	2: Rather no	5: Yes	5: Yes	4: Rather yes	5: Yes	2: Rather no	5: Yes	5: Yes	5: Yes	5: Yes	2: Rather no	5: Yes	5: Yes	2: Rather no	3: Missing answer	3: Missing answer	3: Missing answer	3: Missing answer	3: Missing answer	3: Missing answer
2	170	SN	1: Milchvieh	4: > 500	4: > 5 Jahre	1: Ja	Negativ	2: Rather no	2: Rather no	2: Rather no	5: Yes	5: Yes	5: Yes	5: Yes	4: Rather yes	4: Rather yes	2: Rather no	2: Rather no	2: Rather no	2: Rather no	5: Yes	5: Yes	1: No	1: No	5: Yes	5: Yes	1: No	4: Rather yes	4: Rather yes
2	221	SN	1: Milchvieh	4: > 500	3: < 5 Jahre	4: Nein	Positiv	2: Rather no	2: Rather no	2: Rather no	4: Rather yes	4: Rather yes	4: Rather yes	4: Rather yes	4: Rather yes	4: Rather yes	4: Rather yes	4: Rather yes	4: Rather yes	2: Rather no	2: Rather no	4: Rather yes	1: No	4: Rather yes	4: Rather yes	2: Rather no	2: Rather no	2: Rather no	2: Rather no
2	230	SN	1: Milchvieh	4: > 500	4: > 5 Jahre	4: Nein	Positiv	2: Rather no	2: Rather no	2: Rather no	5: Yes	4: Rather yes	4: Rather yes	4: Rather yes	4: Rather yes	5: Yes	5: Yes	5: Yes	5: Yes	2: Rather no	2: Rather no	5: Yes	4: Rather yes	4: Rather yes	4: Rather yes	2: Rather no	2: Rather no	2: Rather no	4: Rather yes
2	123	TH	1: Milchvieh	4: > 500	4: > 5 Jahre	4: Nein	Positiv	2: Rather no	4: Rather yes	2: Rather no	5: Yes	4: Rather yes	4: Rather yes	5: Yes	3: Missing answer	5: Yes	2: Rather no	4: Rather yes	5: Yes	2: Rather no	2: Rather no	4: Rather yes	1: No	4: Rather yes	2: Rather no	4: Rather yes	2: Rather no	1: No	4: Rather yes
2	223	SN	3: Gemischt	3: 101 - 500	4: > 5 Jahre	0: Keine Angabe	Positiv	2: Rather no	4: Rather yes	2: Rather no	4: Rather yes	4: Rather yes	4: Rather yes	5: Yes	4: Rather yes	5: Yes	5: Yes	5: Yes	5: Yes	2: Rather no	4: Rather yes	4: Rather yes	4: Rather yes	4: Rather yes	4: Rather yes	4: Rather yes	2: Rather no	4: Rather yes	4: Rather yes
2	007	TH	3: Gemischt	4: > 500	3: < 5 Jahre	1: Ja	Positiv	2: Rather no	4: Rather yes	2: Rather no	4: Rather yes	5: Yes	3: Missing answer	4: Rather yes	4: Rather yes	4: Rather yes	1: No	2: Rather no	4: Rather yes	2: Rather no	2: Rather no	4: Rather yes	2: Rather no	2: Rather no	4: Rather yes	4: Rather yes	4: Rather yes	4: Rather yes	2: Rather no
2	003	TH	1: Milchvieh	3: 101 - 500	3: < 5 Jahre	1: Ja	Negativ	2: Rather no	2: Rather no	4: Rather yes	5: Yes	5: Yes	2: Rather no	4: Rather yes	2: Rather no	4: Rather yes	4: Rather yes	2: Rather no	4: Rather yes	2: Rather no	5: Yes	5: Yes	5: Yes	5: Yes	5: Yes	5: Yes	5: Yes	2: Rather no	5: Yes
2	004	TH	1: Milchvieh	3: 101 - 500	3: < 5 Jahre	1: Ja	Positiv	2: Rather no	2: Rather no	4: Rather yes	5: Yes	5: Yes	2: Rather no	4: Rather yes	2: Rather no	4: Rather yes	4: Rather yes	2: Rather no	4: Rather yes	2: Rather no	5: Yes	5: Yes	5: Yes	5: Yes	5: Yes	5: Yes	5: Yes	2: Rather no	5: Yes
2	041	TH	1: Milchvieh	4: > 500	4: > 5 Jahre	4: Nein	Positiv	1: No	2: Rather no	2: Rather no	5: Yes	4: Rather yes	2: Rather no	4: Rather yes	2: Rather no	5: Yes	5: Yes	4: Rather yes	4: Rather yes	1: No	1: No	4: Rather yes	2: Rather no	1: No	5: Yes	5: Yes	3: Missing answer	5: Yes	5: Yes
2	031	TH	1: Milchvieh	4: > 500	4: > 5 Jahre	4: Nein	Nicht auswertbar	1: No	1: No	1: No	5: Yes	5: Yes	1: No	2: Rather no	1: No	1: No	2: Rather no	2: Rather no	4: Rather yes	1: No	1: No	1: No	1: No	3: Missing answer	3: Missing answer	3: Missing answer	3: Missing answer	5: Yes	5: Yes
2	191	SN	1: Milchvieh	4: > 500	4: > 5 Jahre	4: Nein	Positiv	5: Yes	5: Yes	1: No	5: Yes	5: Yes	1: No	5: Yes	1: No	1: No	1: No	1: No	5: Yes	1: No	1: No	1: No	1: No	5: Yes	5: Yes	1: No	5: Yes	5: Yes	5: Yes
2	222	SN	1: Milchvieh	3: 101 - 500	4: > 5 Jahre	0: Keine Angabe	Positiv	5: Yes	5: Yes	2: Rather no	5: Yes	5: Yes	1: No	5: Yes	1: No	3: Missing answer	3: Missing answer	3: Missing answer	3: Missing answer	3: Missing answer	3: Missing answer	3: Missing answer	3: Missing answer	3: Missing answer	5: Yes	5: Yes	5: Yes	5: Yes	3: Missing answer
2	227	SN	1: Milchvieh	3: 101 - 500	4: > 5 Jahre	4: Nein	Positiv	5: Yes	5: Yes	2: Rather no	5: Yes	5: Yes	2: Rather no	5: Yes	2: Rather no	5: Yes	2: Rather no	2: Rather no	5: Yes	2: Rather no	1: No	4: Rather yes	2: Rather no	4: Rather yes	2: Rather no	2: Rather no	4: Rather yes	5: Yes	2: Rather no
2	153	SN	1: Milchvieh	3: 101 - 500	4: > 5 Jahre	4: Nein	Positiv	4: Rather yes	4: Rather yes	1: No	5: Yes	2: Rather no	2: Rather no	5: Yes	2: Rather no	3: Missing answer	3: Missing answer	3: Missing answer	3: Missing answer	3: Missing answer	3: Missing answer	3: Missing answer	3: Missing answer	1: No	5: Yes	1: No	5: Yes	1: No	5: Yes
2	173	SN	1: Milchvieh	3: 101 - 500	4: > 5 Jahre	4: Nein	Negativ	4: Rather yes	4: Rather yes	1: No	5: Yes	4: Rather yes	2: Rather no	5: Yes	2: Rather no	3: Missing answer	3: Missing answer	3: Missing answer	3: Missing answer	3: Missing answer	3: Missing answer	3: Missing answer	3: Missing answer	3: Missing answer	5: Yes	3: Missing answer	4: Rather yes	3: Missing answer	3: Missing answer
2	225	SN	1: Milchvieh	3: 101 - 500	4: > 5 Jahre	4: Nein	Positiv	2: Rather no	4: Rather yes	1: No	4: Rather yes	5: Yes	2: Rather no	5: Yes	1: No	4: Rather yes	1: No	2: Rather no	5: Yes	2: Rather no	1: No	1: No	1: No	1: No	1: No	4: Rather yes	2: Rather no	5: Yes	5: Yes
2	226	SN	3: Gemischt	3: 101 - 500	4: > 5 Jahre	4: Nein	Positiv	4: Rather yes	4: Rather yes	1: No	4: Rather yes	5: Yes	2: Rather no	5: Yes	2: Rather no	4: Rather yes	2: Rather no	2: Rather no	4: Rather yes	2: Rather no	2: Rather no	1: No	1: No	2: Rather no	2: Rather no	4: Rather yes	5: Yes	5: Yes	4: Rather yes
2	165	SN	1: Milchvieh	2: 11 - 100	3: < 5 Jahre	4: Nein	Negativ	4: Rather yes	4: Rather yes	2: Rather no	4: Rather yes	4: Rather yes	4: Rather yes	5: Yes	4: Rather yes	4: Rather yes	4: Rather yes	4: Rather yes	4: Rather yes	4: Rather yes	4: Rather yes	4: Rather yes	4: Rather yes	3: Missing answer	3: Missing answer	3: Missing answer	3: Missing answer	3: Missing answer	3: Missing answer
2	186	SN	1: Milchvieh	4: > 500	4: > 5 Jahre	4: Nein	Positiv	4: Rather yes	2: Rather no	2: Rather no	4: Rather yes	4: Rather yes	4: Rather yes	5: Yes	4: Rather yes	2: Rather no	4: Rather yes	2: Rather no	4: Rather yes	1: No	2: Rather no	2: Rather no	1: No	1: No	4: Rather yes	4: Rather yes	2: Rather no	5: Yes	5: Yes
2	063	TH	1: Milchvieh	4: > 500	4: > 5 Jahre	4: Nein	Negativ	4: Rather yes	4: Rather yes	2: Rather no	4: Rather yes	4: Rather yes	4: Rather yes	5: Yes	1: No	5: Yes	5: Yes	4: Rather yes	4: Rather yes	4: Rather yes	5: Yes	5: Yes	4: Rather yes	5: Yes	5: Yes	5: Yes	4: Rather yes	4: Rather yes	4: Rather yes
2	143	SN	1: Milchvieh	3: 101 - 500	4: > 5 Jahre	4: Nein	Positiv	4: Rather yes	4: Rather yes	2: Rather no	4: Rather yes	4: Rather yes	1: No	5: Yes	4: Rather yes	5: Yes	5: Yes	2: Rather no	5: Yes	2: Rather no	2: Rather no	5: Yes	1: No	2: Rather no	2: Rather no	2: Rather no	1: No	5: Yes	2: Rather no
2	199	SN	1: Milchvieh	0: Keine Angabe	4: > 5 Jahre	4: Nein	Negativ	4: Rather yes	4: Rather yes	1: No	2: Rather no	4: Rather yes	3: Missing answer	5: Yes	3: Missing answer	3: Missing answer	3: Missing answer	3: Missing answer	3: Missing answer	3: Missing answer	3: Missing answer	3: Missing answer	3: Missing answer	3: Missing answer	3: Missing answer	3: Missing answer	3: Missing answer	3: Missing answer	3: Missing answer
3	158	SN	1: Milchvieh	4: > 500	4: > 5 Jahre	4: Nein	Negativ	5: Yes	5: Yes	2: Rather no	5: Yes	4: Rather yes	5: Yes	5: Yes	2: Rather no	5: Yes	5: Yes	2: Rather no	5: Yes	2: Rather no	5: Yes	4: Rather yes	2: Rather no	3: Missing answer	3: Missing answer	3: Missing answer	3: Missing answer	3: Missing answer	3: Missing answer
3	161	SN	0: Keine Angabe	4: > 500	4: > 5 Jahre	4: Nein	Negativ	5: Yes	5: Yes	2: Rather no	5: Yes	4: Rather yes	5: Yes	5: Yes	2: Rather no	5: Yes	5: Yes	2: Rather no	5: Yes	1: No	4: Rather yes	4: Rather yes	4: Rather yes	3: Missing answer	3: Missing answer	3: Missing answer	3: Missing answer	3: Missing answer	3: Missing answer
3	082	TH	3: Gemischt	3: 101 - 500	4: > 5 Jahre	1: Ja	Positiv	5: Yes	5: Yes	2: Rather no	5: Yes	5: Yes	5: Yes	5: Yes	5: Yes	5: Yes	5: Yes	4: Rather yes	5: Yes	2: Rather no	5: Yes	4: Rather yes	4: Rather yes	3: Missing answer	3: Missing answer	3: Missing answer	3: Missing answer	3: Missing answer	3: Missing answer
3	148	SN	2: Mutterkuh	3: 101 - 500	3: < 5 Jahre	1: Ja	Positiv	5: Yes	5: Yes	2: Rather no	5: Yes	5: Yes	5: Yes	5: Yes	5: Yes	5: Yes	4: Rather yes	5: Yes	5: Yes	4: Rather yes	4: Rather yes	4: Rather yes	2: Rather no	3: Missing answer	3: Missing answer	3: Missing answer	3: Missing answer	3: Missing answer	3: Missing answer
3	151	SN	2: Mutterkuh	3: 101 - 500	3: < 5 Jahre	1: Ja	Negativ	5: Yes	5: Yes	2: Rather no	5: Yes	5: Yes	5: Yes	5: Yes	5: Yes	5: Yes	4: Rather yes	2: Rather no	5: Yes	5: Yes	4: Rather yes	4: Rather yes	2: Rather no	3: Missing answer	3: Missing answer	3: Missing answer	3: Missing answer	3: Missing answer	3: Missing answer
3	175	SN	1: Milchvieh	4: > 500	4: > 5 Jahre	1: Ja	Negativ	5: Yes	5: Yes	2: Rather no	5: Yes	5: Yes	5: Yes	5: Yes	4: Rather yes	5: Yes	4: Rather yes	4: Rather yes	5: Yes	2: Rather no	5: Yes	5: Yes	5: Yes	3: Missing answer	3: Missing answer	3: Missing answer	3: Missing answer	3: Missing answer	3: Missing answer
3	044	TH	1: Milchvieh	4: > 500	4: > 5 Jahre	1: Ja	Negativ	5: Yes	5: Yes	1: No	4: Rather yes	5: Yes	5: Yes	5: Yes	5: Yes	5: Yes	2: Rather no	1: No	5: Yes	1: No	2: Rather no	5: Yes	1: No	3: Missing answer	3: Missing answer	3: Missing answer	3: Missing answer	3: Missing answer	3: Missing answer
3	211	SN	1: Milchvieh	3: 101 - 500	4: > 5 Jahre	4: Nein	Negativ	4: Rather yes	4: Rather yes	2: Rather no	5: Yes	4: Rather yes	5: Yes	5: Yes	5: Yes	4: Rather yes	4: Rather yes	5: Yes	5: Yes	4: Rather yes	2: Rather no	4: Rather yes	4: Rather yes	2: Rather no	4: Rather yes	5: Yes	2: Rather no	4: Rather yes	1: No
3	213	SN	2: Mutterkuh	2: 11 - 100	3: < 5 Jahre	1: Ja	Negativ	4: Rather yes	5: Yes	2: Rather no	5: Yes	4: Rather yes	5: Yes	5: Yes	5: Yes	5: Yes	5: Yes	4: Rather yes	5: Yes	4: Rather yes	5: Yes	5: Yes	4: Rather yes	3: Missing answer	3: Missing answer	3: Missing answer	3: Missing answer	3: Missing answer	3: Missing answer
3	193	SN	1: Milchvieh	4: > 500	4: > 5 Jahre	1: Ja	Negativ	4: Rather yes	4: Rather yes	1: No	5: Yes	5: Yes	5: Yes	5: Yes	4: Rather yes	5: Yes	2: Rather no	2: Rather no	5: Yes	2: Rather no	5: Yes	5: Yes	3: Missing answer	3: Missing answer	3: Missing answer	3: Missing answer	3: Missing answer	3: Missing answer	3: Missing answer
3	060	TH	1: Milchvieh	4: > 500	4: > 5 Jahre	4: Nein	Positiv	5: Yes	5: Yes	1: No	4: Rather yes	4: Rather yes	4: Rather yes	4: Rather yes	4: Rather yes	4: Rather yes	4: Rather yes	2: Rather no	4: Rather yes	2: Rather no	2: Rather no	4: Rather yes	5: Yes	3: Missing answer	3: Missing answer	3: Missing answer	3: Missing answer	3: Missing answer	3: Missing answer
3	061	TH	1: Milchvieh	4: > 500	4: > 5 Jahre	4: Nein	Positiv	5: Yes	5: Yes	2: Rather no	4: Rather yes	4: Rather yes	4: Rather yes	4: Rather yes	4: Rather yes	4: Rather yes	2: Rather no	2: Rather no	4: Rather yes	4: Rather yes	4: Rather yes	5: Yes	4: Rather yes	3: Missing answer	3: Missing answer	3: Missing answer	3: Missing answer	5: Yes	3: Missing answer
3	162	SN	1: Milchvieh	4: > 500	4: > 5 Jahre	4: Nein	Negativ	5: Yes	5: Yes	2: Rather no	5: Yes	4: Rather yes	5: Yes	4: Rather yes	4: Rather yes	5: Yes	5: Yes	2: Rather no	5: Yes	2: Rather no	4: Rather yes	4: Rather yes	4: Rather yes	3: Missing answer	3: Missing answer	3: Missing answer	3: Missing answer	3: Missing answer	3: Missing answer
3	026	TH	1: Milchvieh	4: > 500	4: > 5 Jahre	4: Nein	Positiv	5: Yes	5: Yes	5: Yes	5: Yes	5: Yes	5: Yes	5: Yes	5: Yes	5: Yes	5: Yes	5: Yes	5: Yes	4: Rather yes	5: Yes	5: Yes	5: Yes	2: Rather no	5: Yes	5: Yes	5: Yes	5: Yes	2: Rather no
3	032	TH	3: Gemischt	4: > 500	4: > 5 Jahre	1: Ja	Positiv	5: Yes	5: Yes	5: Yes	5: Yes	5: Yes	5: Yes	5: Yes	5: Yes	5: Yes	5: Yes	5: Yes	5: Yes	5: Yes	5: Yes	5: Yes	5: Yes	1: No	5: Yes	5: Yes	4: Rather yes	5: Yes	2: Rather no
3	079	TH	1: Milchvieh	4: > 500	4: > 5 Jahre	1: Ja	Negativ	5: Yes	5: Yes	5: Yes	5: Yes	5: Yes	5: Yes	5: Yes	5: Yes	5: Yes	5: Yes	5: Yes	5: Yes	5: Yes	5: Yes	5: Yes	3: Missing answer	3: Missing answer	3: Missing answer	3: Missing answer	3: Missing answer	3: Missing answer	3: Missing answer
3	128	SN	1: Milchvieh	4: > 500	4: > 5 Jahre	1: Ja	Negativ	5: Yes	5: Yes	5: Yes	5: Yes	5: Yes	5: Yes	5: Yes	5: Yes	5: Yes	4: Rather yes	4: Rather yes	5: Yes	4: Rather yes	1: No	1: No	1: No	3: Missing answer	3: Missing answer	3: Missing answer	3: Missing answer	3: Missing answer	3: Missing answer
3	174	SN	1: Milchvieh	3: 101 - 500	4: > 5 Jahre	1: Ja	Positiv	5: Yes	5: Yes	5: Yes	5: Yes	5: Yes	5: Yes	5: Yes	5: Yes	5: Yes	4: Rather yes	5: Yes	4: Rather yes	2: Rather no	5: Yes	2: Rather no	2: Rather no	3: Missing answer	3: Missing answer	3: Missing answer	3: Missing answer	3: Missing answer	3: Missing answer
3	189	SN	3: Gemischt	3: 101 - 500	4: > 5 Jahre	4: Nein	Negativ	5: Yes	5: Yes	5: Yes	5: Yes	5: Yes	5: Yes	5: Yes	5: Yes	5: Yes	5: Yes	5: Yes	5: Yes	5: Yes	1: No	5: Yes	1: No	3: Missing answer	3: Missing answer	3: Missing answer	3: Missing answer	3: Missing answer	3: Missing answer
3	220	SN	1: Milchvieh	2: 11 - 100	4: > 5 Jahre	1: Ja	Positiv	5: Yes	5: Yes	5: Yes	5: Yes	5: Yes	5: Yes	5: Yes	5: Yes	5: Yes	5: Yes	5: Yes	5: Yes	5: Yes	5: Yes	5: Yes	2: Rather no	3: Missing answer	3: Missing answer	3: Missing answer	3: Missing answer	3: Missing answer	3: Missing answer
3	006	TH	1: Milchvieh	3: 101 - 500	4: > 5 Jahre	1: Ja	Positiv	4: Rather yes	5: Yes	5: Yes	5: Yes	5: Yes	5: Yes	5: Yes	5: Yes	5: Yes	5: Yes	5: Yes	5: Yes	5: Yes	5: Yes	5: Yes	5: Yes	3: Missing answer	3: Missing answer	3: Missing answer	3: Missing answer	3: Missing answer	3: Missing answer
3	023	TH	1: Milchvieh	4: > 500	4: > 5 Jahre	4: Nein	Positiv	4: Rather yes	5: Yes	5: Yes	5: Yes	5: Yes	5: Yes	5: Yes	4: Rather yes	5: Yes	5: Yes	5: Yes	5: Yes	5: Yes	5: Yes	5: Yes	5: Yes	3: Missing answer	3: Missing answer	3: Missing answer	3: Missing answer	3: Missing answer	3: Missing answer
3	108	TH	1: Milchvieh	3: 101 - 500	4: > 5 Jahre	1: Ja	Negativ	5: Yes	5: Yes	4: Rather yes	5: Yes	5: Yes	5: Yes	5: Yes	4: Rather yes	5: Yes	5: Yes	5: Yes	5: Yes	5: Yes	5: Yes	5: Yes	4: Rather yes	3: Missing answer	3: Missing answer	3: Missing answer	3: Missing answer	3: Missing answer	3: Missing answer
3	137	SN	1: Milchvieh	4: > 500	4: > 5 Jahre	1: Ja	Negativ	5: Yes	5: Yes	4: Rather yes	5: Yes	5: Yes	5: Yes	5: Yes	4: Rather yes	5: Yes	4: Rather yes	2: Rather no	5: Yes	2: Rather no	5: Yes	5: Yes	3: Missing answer	3: Missing answer	3: Missing answer	3: Missing answer	3: Missing answer	3: Missing answer	3: Missing answer
3	025	TH	1: Milchvieh	4: > 500	4: > 5 Jahre	1: Ja	Negativ	5: Yes	5: Yes	5: Yes	5: Yes	5: Yes	5: Yes	5: Yes	4: Rather yes	5: Yes	5: Yes	5: Yes	5: Yes	5: Yes	1: No	5: Yes	1: No	1: No	5: Yes	1: No	1: No	3: Missing answer	1: No
3	033	TH	1: Milchvieh	4: > 500	3: < 5 Jahre	0: Keine Angabe	Positiv	4: Rather yes	5: Yes	4: Rather yes	5: Yes	4: Rather yes	5: Yes	5: Yes	4: Rather yes	5: Yes	4: Rather yes	4: Rather yes	5: Yes	4: Rather yes	2: Rather no	4: Rather yes	2: Rather no	2: Rather no	2: Rather no	2: Rather no	2: Rather no	1: No	2: Rather no
3	119	TH	1: Milchvieh	3: 101 - 500	4: > 5 Jahre	0: Keine Angabe	Negativ	4: Rather yes	5: Yes	4: Rather yes	5: Yes	5: Yes	5: Yes	5: Yes	4: Rather yes	5: Yes	5: Yes	5: Yes	5: Yes	1: No	1: No	3: Missing answer	5: Yes	3: Missing answer	5: Yes	1: No	2: Rather no	5: Yes	3: Missing answer
3	011	TH	1: Milchvieh	3: 101 - 500	4: > 5 Jahre	4: Nein	Negativ	5: Yes	5: Yes	4: Rather yes	5: Yes	5: Yes	5: Yes	5: Yes	5: Yes	5: Yes	5: Yes	5: Yes	5: Yes	4: Rather yes	5: Yes	5: Yes	4: Rather yes	3: Missing answer	3: Missing answer	3: Missing answer	3: Missing answer	3: Missing answer	3: Missing answer
3	234	SN	1: Milchvieh	4: > 500	4: > 5 Jahre	1: Ja	Positiv	5: Yes	5: Yes	4: Rather yes	4: Rather yes	5: Yes	5: Yes	5: Yes	5: Yes	5: Yes	5: Yes	4: Rather yes	5: Yes	4: Rather yes	4: Rather yes	4: Rather yes	4: Rather yes	3: Missing answer	3: Missing answer	3: Missing answer	3: Missing answer	3: Missing answer	3: Missing answer
3	054	TH	1: Milchvieh	3: 101 - 500	4: > 5 Jahre	1: Ja	Positiv	5: Yes	4: Rather yes	4: Rather yes	5: Yes	4: Rather yes	5: Yes	5: Yes	5: Yes	5: Yes	5: Yes	5: Yes	5: Yes	4: Rather yes	2: Rather no	4: Rather yes	2: Rather no	1: No	1: No	1: No	1: No	1: No	1: No
3	236	SN	1: Milchvieh	4: > 500	1: Heute	1: Ja	Negativ	5: Yes	4: Rather yes	4: Rather yes	5: Yes	5: Yes	5: Yes	5: Yes	5: Yes	5: Yes	5: Yes	5: Yes	5: Yes	4: Rather yes	4: Rather yes	4: Rather yes	4: Rather yes	3: Missing answer	3: Missing answer	3: Missing answer	3: Missing answer	3: Missing answer	3: Missing answer
3	113	TH	1: Milchvieh	4: > 500	4: > 5 Jahre	0: Keine Angabe	Positiv	5: Yes	5: Yes	4: Rather yes	5: Yes	4: Rather yes	4: Rather yes	5: Yes	4: Rather yes	5: Yes	5: Yes	4: Rather yes	4: Rather yes	4: Rather yes	4: Rather yes	5: Yes	4: Rather yes	4: Rather yes	4: Rather yes	4: Rather yes	4: Rather yes	4: Rather yes	2: Rather no
3	139	SN	1: Milchvieh	4: > 500	4: > 5 Jahre	4: Nein	Positiv	5: Yes	5: Yes	4: Rather yes	5: Yes	4: Rather yes	4: Rather yes	5: Yes	4: Rather yes	5: Yes	4: Rather yes	4: Rather yes	4: Rather yes	4: Rather yes	5: Yes	4: Rather yes	2: Rather no	4: Rather yes	1: No	2: Rather no	4: Rather yes	2: Rather no	1: No
3	210	SN	1: Milchvieh	3: 101 - 500	3: < 5 Jahre	4: Nein	Positiv	5: Yes	5: Yes	4: Rather yes	5: Yes	4: Rather yes	4: Rather yes	5: Yes	4: Rather yes	5: Yes	4: Rather yes	5: Yes	5: Yes	2: Rather no	4: Rather yes	5: Yes	2: Rather no	3: Missing answer	3: Missing answer	3: Missing answer	3: Missing answer	3: Missing answer	3: Missing answer
3	052	TH	1: Milchvieh	3: 101 - 500	4: > 5 Jahre	4: Nein	Positiv	5: Yes	5: Yes	5: Yes	5: Yes	4: Rather yes	4: Rather yes	5: Yes	5: Yes	5: Yes	5: Yes	5: Yes	5: Yes	4: Rather yes	4: Rather yes	4: Rather yes	4: Rather yes	3: Missing answer	3: Missing answer	3: Missing answer	3: Missing answer	3: Missing answer	3: Missing answer
3	058	TH	1: Milchvieh	4: > 500	4: > 5 Jahre	1: Ja	Negativ	5: Yes	5: Yes	4: Rather yes	5: Yes	5: Yes	3: Missing answer	5: Yes	4: Rather yes	5: Yes	5: Yes	4: Rather yes	5: Yes	1: No	5: Yes	2: Rather no	3: Missing answer	3: Missing answer	3: Missing answer	3: Missing answer	3: Missing answer	3: Missing answer	3: Missing answer
3	059	TH	1: Milchvieh	4: > 500	4: > 5 Jahre	1: Ja	Negativ	5: Yes	5: Yes	4: Rather yes	5: Yes	5: Yes	3: Missing answer	5: Yes	4: Rather yes	5: Yes	5: Yes	4: Rather yes	5: Yes	1: No	5: Yes	2: Rather no	3: Missing answer	3: Missing answer	3: Missing answer	3: Missing answer	3: Missing answer	3: Missing answer	3: Missing answer
3	228	SN	3: Gemischt	4: > 500	4: > 5 Jahre	4: Nein	Positiv	5: Yes	5: Yes	5: Yes	4: Rather yes	5: Yes	4: Rather yes	5: Yes	4: Rather yes	5: Yes	5: Yes	5: Yes	5: Yes	4: Rather yes	2: Rather no	4: Rather yes	2: Rather no	1: No	2: Rather no	2: Rather no	4: Rather yes	2: Rather no	1: No
3	078	TH	1: Milchvieh	4: > 500	4: > 5 Jahre	4: Nein	Positiv	5: Yes	5: Yes	5: Yes	5: Yes	5: Yes	2: Rather no	5: Yes	5: Yes	5: Yes	5: Yes	5: Yes	5: Yes	5: Yes	5: Yes	5: Yes	5: Yes	1: No	3: Missing answer	3: Missing answer	3: Missing answer	3: Missing answer	3: Missing answer
3	091	TH	1: Milchvieh	4: > 500	4: > 5 Jahre	4: Nein	Positiv	4: Rather yes	5: Yes	5: Yes	5: Yes	4: Rather yes	2: Rather no	5: Yes	4: Rather yes	5: Yes	2: Rather no	4: Rather yes	5: Yes	4: Rather yes	2: Rather no	5: Yes	2: Rather no	5: Yes	5: Yes	5: Yes	5: Yes	5: Yes	2: Rather no
3	103	TH	1: Milchvieh	3: 101 - 500	4: > 5 Jahre	0: Keine Angabe	Positiv	5: Yes	5: Yes	5: Yes	3: Missing answer	3: Missing answer	3: Missing answer	5: Yes	5: Yes	3: Missing answer	5: Yes	5: Yes	5: Yes	3: Missing answer	3: Missing answer	5: Yes	3: Missing answer	3: Missing answer	3: Missing answer	3: Missing answer	3: Missing answer	3: Missing answer	3: Missing answer
3	164	SN	2: Mutterkuh	2: 11 - 100	4: > 5 Jahre	1: Ja	Negativ	4: Rather yes	5: Yes	2: Rather no	2: Rather no	5: Yes	5: Yes	5: Yes	5: Yes	5: Yes	5: Yes	5: Yes	5: Yes	2: Rather no	5: Yes	5: Yes	5: Yes	5: Yes	5: Yes	2: Rather no	4: Rather yes	5: Yes	5: Yes
3	214	SN	1: Milchvieh	4: > 500	4: > 5 Jahre	1: Ja	Positiv	4: Rather yes	4: Rather yes	2: Rather no	2: Rather no	5: Yes	5: Yes	5: Yes	5: Yes	5: Yes	5: Yes	5: Yes	5: Yes	2: Rather no	3: Missing answer	5: Yes	3: Missing answer	3: Missing answer	3: Missing answer	3: Missing answer	3: Missing answer	3: Missing answer	3: Missing answer
3	146	SN	1: Milchvieh	2: 11 - 100	3: < 5 Jahre	1: Ja	Positiv	2: Rather no	4: Rather yes	2: Rather no	2: Rather no	4: Rather yes	5: Yes	5: Yes	5: Yes	5: Yes	4: Rather yes	2: Rather no	5: Yes	2: Rather no	5: Yes	5: Yes	5: Yes	3: Missing answer	3: Missing answer	3: Missing answer	3: Missing answer	3: Missing answer	3: Missing answer
3	129	SN	1: Milchvieh	2: 11 - 100	4: > 5 Jahre	4: Nein	Negativ	4: Rather yes	4: Rather yes	4: Rather yes	1: No	4: Rather yes	5: Yes	5: Yes	5: Yes	5: Yes	1: No	5: Yes	5: Yes	5: Yes	1: No	1: No	1: No	5: Yes	5: Yes	1: No	1: No	1: No	1: No
3	088	TH	1: Milchvieh	3: 101 - 500	4: > 5 Jahre	1: Ja	Positiv	1: No	1: No	1: No	1: No	5: Yes	5: Yes	5: Yes	5: Yes	5: Yes	5: Yes	2: Rather no	5: Yes	2: Rather no	5: Yes	5: Yes	1: No	3: Missing answer	3: Missing answer	3: Missing answer	3: Missing answer	3: Missing answer	3: Missing answer
4	051	TH	1: Milchvieh	4: > 500	4: > 5 Jahre	4: Nein	Negativ	5: Yes	5: Yes	5: Yes	5: Yes	1: No	5: Yes	5: Yes	5: Yes	5: Yes	5: Yes	4: Rather yes	5: Yes	5: Yes	5: Yes	5: Yes	5: Yes	3: Missing answer	3: Missing answer	3: Missing answer	3: Missing answer	3: Missing answer	3: Missing answer
4	090	TH	1: Milchvieh	3: 101 - 500	4: > 5 Jahre	1: Ja	Negativ	5: Yes	5: Yes	5: Yes	5: Yes	1: No	5: Yes	5: Yes	5: Yes	5: Yes	5: Yes	5: Yes	5: Yes	5: Yes	2: Rather no	4: Rather yes	2: Rather no	4: Rather yes	4: Rather yes	1: No	1: No	1: No	1: No
4	130	SN	3: Gemischt	3: 101 - 500	4: > 5 Jahre	4: Nein	Negativ	5: Yes	5: Yes	5: Yes	5: Yes	1: No	5: Yes	5: Yes	5: Yes	5: Yes	5: Yes	5: Yes	5: Yes	5: Yes	2: Rather no	5: Yes	2: Rather no	1: No	4: Rather yes	1: No	1: No	4: Rather yes	1: No
4	184	SN	2: Mutterkuh	1: <= 10	3: < 5 Jahre	1: Ja	Negativ	5: Yes	5: Yes	5: Yes	5: Yes	1: No	5: Yes	5: Yes	5: Yes	5: Yes	5: Yes	5: Yes	5: Yes	3: Missing answer	5: Yes	3: Missing answer	3: Missing answer	3: Missing answer	3: Missing answer	3: Missing answer	3: Missing answer	3: Missing answer	3: Missing answer
4	114	TH	1: Milchvieh	3: 101 - 500	4: > 5 Jahre	1: Ja	Nicht auswertbar	5: Yes	5: Yes	5: Yes	5: Yes	2: Rather no	5: Yes	5: Yes	5: Yes	5: Yes	5: Yes	5: Yes	5: Yes	5: Yes	5: Yes	5: Yes	5: Yes	4: Rather yes	5: Yes	5: Yes	5: Yes	4: Rather yes	4: Rather yes
4	115	TH	2: Mutterkuh	2: 11 - 100	4: > 5 Jahre	1: Ja	Negativ	5: Yes	5: Yes	5: Yes	5: Yes	2: Rather no	5: Yes	5: Yes	5: Yes	5: Yes	5: Yes	5: Yes	5: Yes	5: Yes	5: Yes	5: Yes	5: Yes	4: Rather yes	5: Yes	5: Yes	5: Yes	4: Rather yes	4: Rather yes
4	117	TH	2: Mutterkuh	2: 11 - 100	4: > 5 Jahre	1: Ja	Negativ	5: Yes	5: Yes	5: Yes	5: Yes	2: Rather no	5: Yes	5: Yes	5: Yes	5: Yes	5: Yes	5: Yes	5: Yes	5: Yes	5: Yes	5: Yes	5: Yes	4: Rather yes	5: Yes	5: Yes	5: Yes	4: Rather yes	4: Rather yes
4	134	SN	1: Milchvieh	4: > 500	4: > 5 Jahre	4: Nein	Positiv	5: Yes	5: Yes	5: Yes	5: Yes	2: Rather no	5: Yes	5: Yes	5: Yes	5: Yes	5: Yes	5: Yes	5: Yes	5: Yes	5: Yes	5: Yes	5: Yes	3: Missing answer	3: Missing answer	3: Missing answer	3: Missing answer	3: Missing answer	3: Missing answer
4	183	SN	1: Milchvieh	3: 101 - 500	3: < 5 Jahre	0: Keine Angabe	Negativ	5: Yes	5: Yes	5: Yes	5: Yes	2: Rather no	5: Yes	5: Yes	5: Yes	5: Yes	5: Yes	5: Yes	5: Yes	5: Yes	5: Yes	5: Yes	5: Yes	3: Missing answer	3: Missing answer	3: Missing answer	3: Missing answer	3: Missing answer	3: Missing answer
4	190	SN	3: Gemischt	3: 101 - 500	3: < 5 Jahre	4: Nein	Negativ	5: Yes	5: Yes	5: Yes	5: Yes	2: Rather no	5: Yes	5: Yes	5: Yes	5: Yes	5: Yes	5: Yes	5: Yes	5: Yes	5: Yes	5: Yes	1: No	3: Missing answer	3: Missing answer	3: Missing answer	3: Missing answer	3: Missing answer	3: Missing answer
4	105	TH	3: Gemischt	4: > 500	4: > 5 Jahre	1: Ja	Positiv	5: Yes	5: Yes	4: Rather yes	5: Yes	1: No	5: Yes	5: Yes	5: Yes	5: Yes	5: Yes	5: Yes	5: Yes	4: Rather yes	4: Rather yes	5: Yes	5: Yes	1: No	1: No	1: No	1: No	1: No	1: No
4	116	TH	1: Milchvieh	0: Keine Angabe	4: > 5 Jahre	1: Ja	Negativ	5: Yes	5: Yes	4: Rather yes	5: Yes	2: Rather no	5: Yes	5: Yes	5: Yes	5: Yes	5: Yes	5: Yes	5: Yes	5: Yes	5: Yes	5: Yes	5: Yes	4: Rather yes	5: Yes	5: Yes	5: Yes	4: Rather yes	4: Rather yes
4	002	TH	1: Milchvieh	1: <= 10	2: Dieses Jahr	4: Nein	Negativ	5: Yes	5: Yes	5: Yes	5: Yes	1: No	4: Rather yes	5: Yes	4: Rather yes	5: Yes	5: Yes	5: Yes	5: Yes	5: Yes	5: Yes	5: Yes	5: Yes	3: Missing answer	3: Missing answer	3: Missing answer	3: Missing answer	3: Missing answer	3: Missing answer
4	133	SN	1: Milchvieh	4: > 500	4: > 5 Jahre	4: Nein	Positiv	5: Yes	5: Yes	5: Yes	5: Yes	1: No	4: Rather yes	5: Yes	4: Rather yes	5: Yes	5: Yes	5: Yes	5: Yes	5: Yes	5: Yes	5: Yes	5: Yes	3: Missing answer	3: Missing answer	3: Missing answer	3: Missing answer	3: Missing answer	3: Missing answer
4	135	SN	1: Milchvieh	3: 101 - 500	4: > 5 Jahre	4: Nein	Negativ	5: Yes	5: Yes	5: Yes	5: Yes	1: No	5: Yes	5: Yes	4: Rather yes	5: Yes	5: Yes	5: Yes	5: Yes	5: Yes	4: Rather yes	5: Yes	5: Yes	3: Missing answer	3: Missing answer	3: Missing answer	3: Missing answer	3: Missing answer	3: Missing answer
4	016	TH	1: Milchvieh	3: 101 - 500	4: > 5 Jahre	4: Nein	Negativ	5: Yes	5: Yes	5: Yes	5: Yes	2: Rather no	4: Rather yes	5: Yes	5: Yes	5: Yes	2: Rather no	5: Yes	5: Yes	4: Rather yes	2: Rather no	5: Yes	1: No	3: Missing answer	3: Missing answer	3: Missing answer	3: Missing answer	3: Missing answer	3: Missing answer
4	131	SN	1: Milchvieh	2: 11 - 100	2: Dieses Jahr	4: Nein	Negativ	5: Yes	5: Yes	5: Yes	5: Yes	2: Rather no	4: Rather yes	5: Yes	4: Rather yes	5: Yes	1: No	5: Yes	5: Yes	5: Yes	4: Rather yes	5: Yes	1: No	2: Rather no	5: Yes	1: No	5: Yes	2: Rather no	1: No
4	215	SN	3: Gemischt	3: 101 - 500	4: > 5 Jahre	4: Nein	Negativ	5: Yes	5: Yes	5: Yes	5: Yes	2: Rather no	4: Rather yes	5: Yes	3: Missing answer	5: Yes	5: Yes	5: Yes	5: Yes	4: Rather yes	5: Yes	5: Yes	2: Rather no	4: Rather yes	5: Yes	3: Missing answer	5: Yes	3: Missing answer	1: No
4	075	TH	2: Mutterkuh	2: 11 - 100	4: > 5 Jahre	1: Ja	Negativ	5: Yes	5: Yes	5: Yes	5: Yes	1: No	4: Rather yes	4: Rather yes	4: Rather yes	5: Yes	1: No	5: Yes	5: Yes	5: Yes	5: Yes	5: Yes	1: No	3: Missing answer	3: Missing answer	3: Missing answer	3: Missing answer	3: Missing answer	3: Missing answer
4	166	SN	3: Gemischt	3: 101 - 500	4: > 5 Jahre	4: Nein	Negativ	5: Yes	5: Yes	5: Yes	5: Yes	2: Rather no	5: Yes	4: Rather yes	4: Rather yes	5: Yes	4: Rather yes	4: Rather yes	4: Rather yes	1: No	2: Rather no	5: Yes	4: Rather yes	2: Rather no	4: Rather yes	2: Rather no	2: Rather no	2: Rather no	1: No
4	092	TH	2: Mutterkuh	1: <= 10	4: > 5 Jahre	4: Nein	Negativ	5: Yes	5: Yes	5: Yes	1: No	1: No	5: Yes	5: Yes	5: Yes	5: Yes	5: Yes	5: Yes	5: Yes	5: Yes	5: Yes	5: Yes	5: Yes	5: Yes	5: Yes	5: Yes	1: No	1: No	5: Yes
4	095	TH	2: Mutterkuh	0: Keine Angabe	4: > 5 Jahre	0: Keine Angabe	Negativ	5: Yes	5: Yes	5: Yes	1: No	2: Rather no	5: Yes	5: Yes	5: Yes	5: Yes	5: Yes	5: Yes	5: Yes	4: Rather yes	4: Rather yes	4: Rather yes	4: Rather yes	3: Missing answer	3: Missing answer	3: Missing answer	3: Missing answer	3: Missing answer	3: Missing answer
4	070	TH	1: Milchvieh	3: 101 - 500	3: < 5 Jahre	4: Nein	Negativ	4: Rather yes	5: Yes	5: Yes	4: Rather yes	1: No	4: Rather yes	5: Yes	4: Rather yes	5: Yes	5: Yes	5: Yes	5: Yes	5: Yes	5: Yes	5: Yes	5: Yes	5: Yes	5: Yes	5: Yes	5: Yes	1: No	1: No
4	141	SN	3: Gemischt	3: 101 - 500	1: Heute	4: Nein	Negativ	4: Rather yes	5: Yes	5: Yes	4: Rather yes	1: No	4: Rather yes	5: Yes	4: Rather yes	5: Yes	5: Yes	5: Yes	5: Yes	5: Yes	3: Missing answer	4: Rather yes	2: Rather no	3: Missing answer	3: Missing answer	3: Missing answer	3: Missing answer	3: Missing answer	3: Missing answer
4	077	TH	1: Milchvieh	3: 101 - 500	3: < 5 Jahre	4: Nein	Negativ	4: Rather yes	4: Rather yes	4: Rather yes	4: Rather yes	1: No	4: Rather yes	5: Yes	4: Rather yes	5: Yes	5: Yes	5: Yes	5: Yes	4: Rather yes	4: Rather yes	4: Rather yes	2: Rather no	3: Missing answer	3: Missing answer	3: Missing answer	3: Missing answer	3: Missing answer	3: Missing answer
4	171	SN	2: Mutterkuh	2: 11 - 100	2: Dieses Jahr	4: Nein	Negativ	4: Rather yes	4: Rather yes	4: Rather yes	4: Rather yes	1: No	4: Rather yes	5: Yes	5: Yes	5: Yes	5: Yes	5: Yes	5: Yes	5: Yes	5: Yes	5: Yes	5: Yes	5: Yes	5: Yes	5: Yes	5: Yes	4: Rather yes	5: Yes
4	055	TH	1: Milchvieh	4: > 500	4: > 5 Jahre	4: Nein	Positiv	5: Yes	5: Yes	4: Rather yes	4: Rather yes	1: No	4: Rather yes	5: Yes	5: Yes	5: Yes	5: Yes	4: Rather yes	4: Rather yes	4: Rather yes	2: Rather no	2: Rather no	1: No	1: No	1: No	4: Rather yes	4: Rather yes	4: Rather yes	2: Rather no
4	224	SN	1: Milchvieh	3: 101 - 500	3: < 5 Jahre	1: Ja	Negativ	5: Yes	5: Yes	4: Rather yes	4: Rather yes	1: No	4: Rather yes	5: Yes	4: Rather yes	4: Rather yes	4: Rather yes	4: Rather yes	5: Yes	5: Yes	5: Yes	4: Rather yes	4: Rather yes	2: Rather no	4: Rather yes	2: Rather no	4: Rather yes	2: Rather no	2: Rather no
4	231	SN	3: Gemischt	2: 11 - 100	4: > 5 Jahre	0: Keine Angabe	Negativ	5: Yes	5: Yes	4: Rather yes	4: Rather yes	1: No	5: Yes	5: Yes	5: Yes	5: Yes	5: Yes	5: Yes	5: Yes	4: Rather yes	4: Rather yes	5: Yes	4: Rather yes	4: Rather yes	4: Rather yes	4: Rather yes	4: Rather yes	4: Rather yes	2: Rather no
4	066	TH	1: Milchvieh	4: > 500	3: < 5 Jahre	4: Nein	Negativ	4: Rather yes	4: Rather yes	4: Rather yes	5: Yes	1: No	5: Yes	5: Yes	5: Yes	5: Yes	5: Yes	5: Yes	5: Yes	5: Yes	4: Rather yes	5: Yes	4: Rather yes	4: Rather yes	5: Yes	4: Rather yes	1: No	2: Rather no	1: No
4	067	TH	2: Mutterkuh	3: 101 - 500	3: < 5 Jahre	4: Nein	Negativ	4: Rather yes	4: Rather yes	4: Rather yes	5: Yes	1: No	5: Yes	5: Yes	5: Yes	5: Yes	5: Yes	5: Yes	5: Yes	5: Yes	2: Rather no	5: Yes	4: Rather yes	4: Rather yes	5: Yes	4: Rather yes	1: No	2: Rather no	1: No
4	152	SN	2: Mutterkuh	2: 11 - 100	3: < 5 Jahre	4: Nein	Negativ	4: Rather yes	4: Rather yes	5: Yes	5: Yes	1: No	5: Yes	5: Yes	5: Yes	5: Yes	5: Yes	5: Yes	5: Yes	5: Yes	5: Yes	5: Yes	2: Rather no	3: Missing answer	3: Missing answer	3: Missing answer	3: Missing answer	3: Missing answer	3: Missing answer
4	094	TH	1: Milchvieh	1: <= 10	2: Dieses Jahr	4: Nein	Negativ	4: Rather yes	5: Yes	5: Yes	5: Yes	1: No	5: Yes	5: Yes	5: Yes	5: Yes	5: Yes	5: Yes	5: Yes	5: Yes	5: Yes	5: Yes	4: Rather yes	3: Missing answer	3: Missing answer	3: Missing answer	3: Missing answer	3: Missing answer	3: Missing answer
4	102	TH	2: Mutterkuh	1: <= 10	2: Dieses Jahr	4: Nein	Negativ	4: Rather yes	5: Yes	5: Yes	5: Yes	1: No	5: Yes	5: Yes	5: Yes	5: Yes	5: Yes	5: Yes	5: Yes	5: Yes	5: Yes	5: Yes	5: Yes	3: Missing answer	3: Missing answer	3: Missing answer	3: Missing answer	3: Missing answer	3: Missing answer
4	218	SN	2: Mutterkuh	2: 11 - 100	3: < 5 Jahre	4: Nein	Negativ	4: Rather yes	5: Yes	5: Yes	4: Rather yes	1: No	5: Yes	5: Yes	5: Yes	5: Yes	5: Yes	5: Yes	5: Yes	2: Rather no	2: Rather no	4: Rather yes	4: Rather yes	3: Missing answer	3: Missing answer	3: Missing answer	3: Missing answer	3: Missing answer	3: Missing answer
4	072	TH	1: Milchvieh	4: > 500	4: > 5 Jahre	4: Nein	Negativ	4: Rather yes	5: Yes	4: Rather yes	4: Rather yes	1: No	5: Yes	5: Yes	4: Rather yes	3: Missing answer	3: Missing answer	3: Missing answer	5: Yes	3: Missing answer	3: Missing answer	3: Missing answer	3: Missing answer	3: Missing answer	3: Missing answer	3: Missing answer	3: Missing answer	3: Missing answer	3: Missing answer
4	073	TH	1: Milchvieh	4: > 500	4: > 5 Jahre	4: Nein	Negativ	4: Rather yes	5: Yes	4: Rather yes	4: Rather yes	1: No	5: Yes	5: Yes	4: Rather yes	3: Missing answer	3: Missing answer	3: Missing answer	5: Yes	3: Missing answer	3: Missing answer	3: Missing answer	3: Missing answer	3: Missing answer	3: Missing answer	3: Missing answer	3: Missing answer	3: Missing answer	3: Missing answer
4	196	SN	2: Mutterkuh	2: 11 - 100	4: > 5 Jahre	4: Nein	Negativ	4: Rather yes	5: Yes	4: Rather yes	5: Yes	1: No	5: Yes	5: Yes	5: Yes	5: Yes	5: Yes	5: Yes	5: Yes	5: Yes	5: Yes	5: Yes	5: Yes	3: Missing answer	3: Missing answer	3: Missing answer	3: Missing answer	3: Missing answer	3: Missing answer
4	219	SN	1: Milchvieh	3: 101 - 500	2: Dieses Jahr	4: Nein	Negativ	4: Rather yes	5: Yes	4: Rather yes	5: Yes	1: No	5: Yes	5: Yes	4: Rather yes	5: Yes	2: Rather no	5: Yes	5: Yes	5: Yes	5: Yes	5: Yes	4: Rather yes	3: Missing answer	3: Missing answer	3: Missing answer	3: Missing answer	3: Missing answer	3: Missing answer
4	154	SN	3: Gemischt	4: > 500	4: > 5 Jahre	4: Nein	Positiv	4: Rather yes	5: Yes	4: Rather yes	2: Rather no	1: No	5: Yes	5: Yes	5: Yes	5: Yes	4: Rather yes	4: Rather yes	5: Yes	2: Rather no	2: Rather no	5: Yes	2: Rather no	1: No	4: Rather yes	1: No	2: Rather no	4: Rather yes	4: Rather yes
4	048	TH	1: Milchvieh	3: 101 - 500	4: > 5 Jahre	0: Keine Angabe	Negativ	4: Rather yes	4: Rather yes	5: Yes	5: Yes	2: Rather no	4: Rather yes	5: Yes	4: Rather yes	5: Yes	4: Rather yes	4: Rather yes	5: Yes	4: Rather yes	2: Rather no	4: Rather yes	2: Rather no	2: Rather no	2: Rather no	2: Rather no	4: Rather yes	2: Rather no	2: Rather no
4	049	TH	1: Milchvieh	3: 101 - 500	4: > 5 Jahre	0: Keine Angabe	Negativ	4: Rather yes	4: Rather yes	5: Yes	5: Yes	2: Rather no	4: Rather yes	5: Yes	4: Rather yes	5: Yes	4: Rather yes	4: Rather yes	5: Yes	4: Rather yes	2: Rather no	4: Rather yes	2: Rather no	2: Rather no	2: Rather no	2: Rather no	4: Rather yes	2: Rather no	2: Rather no
4	083	TH	1: Milchvieh	4: > 500	4: > 5 Jahre	0: Keine Angabe	Nicht auswertbar	4: Rather yes	5: Yes	5: Yes	5: Yes	2: Rather no	5: Yes	5: Yes	5: Yes	5: Yes	5: Yes	5: Yes	4: Rather yes	4: Rather yes	4: Rather yes	5: Yes	2: Rather no	5: Yes	4: Rather yes	2: Rather no	4: Rather yes	4: Rather yes	4: Rather yes
4	167	SN	1: Milchvieh	2: 11 - 100	2: Dieses Jahr	4: Nein	Negativ	4: Rather yes	5: Yes	5: Yes	5: Yes	2: Rather no	5: Yes	5: Yes	4: Rather yes	5: Yes	5: Yes	5: Yes	5: Yes	5: Yes	4: Rather yes	2: Rather no	5: Yes	1: No	1: No	1: No	1: No	1: No	1: No
4	155	SN	1: Milchvieh	4: > 500	4: > 5 Jahre	4: Nein	Negativ	4: Rather yes	5: Yes	5: Yes	4: Rather yes	2: Rather no	5: Yes	5: Yes	4: Rather yes	5: Yes	5: Yes	5: Yes	5: Yes	4: Rather yes	4: Rather yes	4: Rather yes	4: Rather yes	3: Missing answer	3: Missing answer	3: Missing answer	3: Missing answer	3: Missing answer	3: Missing answer
4	062	TH	1: Milchvieh	3: 101 - 500	3: < 5 Jahre	4: Nein	Negativ	4: Rather yes	4: Rather yes	5: Yes	5: Yes	4: Rather yes	4: Rather yes	5: Yes	4: Rather yes	5: Yes	5: Yes	5: Yes	5: Yes	5: Yes	4: Rather yes	5: Yes	4: Rather yes	4: Rather yes	5: Yes	4: Rather yes	2: Rather no	2: Rather no	2: Rather no
4	232	SN	1: Milchvieh	3: 101 - 500	3: < 5 Jahre	1: Ja	Negativ	4: Rather yes	4: Rather yes	5: Yes	5: Yes	4: Rather yes	5: Yes	5: Yes	5: Yes	4: Rather yes	5: Yes	4: Rather yes	5: Yes	2: Rather no	1: No	5: Yes	1: No	3: Missing answer	3: Missing answer	3: Missing answer	3: Missing answer	3: Missing answer	3: Missing answer
4	037	TH	2: Mutterkuh	2: 11 - 100	4: > 5 Jahre	4: Nein	Negativ	4: Rather yes	4: Rather yes	4: Rather yes	4: Rather yes	2: Rather no	5: Yes	5: Yes	5: Yes	5: Yes	5: Yes	5: Yes	5: Yes	4: Rather yes	2: Rather no	5: Yes	1: No	3: Missing answer	3: Missing answer	3: Missing answer	3: Missing answer	3: Missing answer	3: Missing answer
4	142	SN	1: Milchvieh	4: > 500	1: Heute	4: Nein	Negativ	4: Rather yes	4: Rather yes	4: Rather yes	4: Rather yes	2: Rather no	5: Yes	5: Yes	5: Yes	5: Yes	5: Yes	5: Yes	5: Yes	2: Rather no	2: Rather no	5: Yes	3: Missing answer	5: Yes	5: Yes	2: Rather no	5: Yes	5: Yes	5: Yes
4	212	SN	1: Milchvieh	2: 11 - 100	2: Dieses Jahr	4: Nein	Negativ	4: Rather yes	4: Rather yes	5: Yes	4: Rather yes	2: Rather no	5: Yes	5: Yes	5: Yes	5: Yes	5: Yes	5: Yes	5: Yes	5: Yes	5: Yes	5: Yes	1: No	3: Missing answer	3: Missing answer	3: Missing answer	3: Missing answer	3: Missing answer	3: Missing answer
4	001	TH	1: Milchvieh	3: 101 - 500	4: > 5 Jahre	1: Ja	Negativ	4: Rather yes	4: Rather yes	4: Rather yes	5: Yes	2: Rather no	5: Yes	5: Yes	5: Yes	5: Yes	5: Yes	5: Yes	5: Yes	5: Yes	5: Yes	5: Yes	5: Yes	3: Missing answer	3: Missing answer	3: Missing answer	3: Missing answer	3: Missing answer	3: Missing answer
4	010	TH	1: Milchvieh	3: 101 - 500	4: > 5 Jahre	4: Nein	Negativ	4: Rather yes	4: Rather yes	5: Yes	5: Yes	2: Rather no	5: Yes	5: Yes	5: Yes	5: Yes	5: Yes	5: Yes	5: Yes	5: Yes	4: Rather yes	4: Rather yes	2: Rather no	3: Missing answer	3: Missing answer	3: Missing answer	3: Missing answer	3: Missing answer	3: Missing answer
4	145	SN	2: Mutterkuh	2: 11 - 100	4: > 5 Jahre	4: Nein	Negativ	4: Rather yes	4: Rather yes	4: Rather yes	5: Yes	2: Rather no	5: Yes	5: Yes	4: Rather yes	5: Yes	5: Yes	5: Yes	5: Yes	4: Rather yes	4: Rather yes	5: Yes	4: Rather yes	4: Rather yes	5: Yes	2: Rather no	1: No	4: Rather yes	2: Rather no
4	192	SN	1: Milchvieh	1: <= 10	4: > 5 Jahre	4: Nein	Negativ	4: Rather yes	4: Rather yes	4: Rather yes	4: Rather yes	2: Rather no	5: Yes	5: Yes	4: Rather yes	5: Yes	5: Yes	5: Yes	5: Yes	5: Yes	5: Yes	5: Yes	5: Yes	1: No	4: Rather yes	1: No	1: No	4: Rather yes	1: No
4	093	TH	1: Milchvieh	3: 101 - 500	4: > 5 Jahre	4: Nein	Negativ	5: Yes	4: Rather yes	3: Missing answer	3: Missing answer	2: Rather no	5: Yes	5: Yes	5: Yes	5: Yes	5: Yes	5: Yes	5: Yes	5: Yes	5: Yes	5: Yes	4: Rather yes	3: Missing answer	3: Missing answer	3: Missing answer	3: Missing answer	3: Missing answer	3: Missing answer
4	038	TH	1: Milchvieh	3: 101 - 500	4: > 5 Jahre	4: Nein	Positiv	5: Yes	2: Rather no	4: Rather yes	4: Rather yes	2: Rather no	4: Rather yes	5: Yes	5: Yes	4: Rather yes	5: Yes	4: Rather yes	5: Yes	4: Rather yes	4: Rather yes	5: Yes	2: Rather no	1: No	2: Rather no	1: No	1: No	5: Yes	4: Rather yes
4	229	SN	1: Milchvieh	4: > 500	4: > 5 Jahre	4: Nein	Negativ	5: Yes	2: Rather no	4: Rather yes	4: Rather yes	2: Rather no	5: Yes	5: Yes	5: Yes	5: Yes	5: Yes	5: Yes	5: Yes	5: Yes	5: Yes	5: Yes	5: Yes	5: Yes	2: Rather no	2: Rather no	2: Rather no	2: Rather no	2: Rather no
4	233	SN	1: Milchvieh	3: 101 - 500	3: < 5 Jahre	1: Ja	Negativ	4: Rather yes	2: Rather no	4: Rather yes	5: Yes	2: Rather no	5: Yes	5: Yes	5: Yes	4: Rather yes	2: Rather no	5: Yes	4: Rather yes	2: Rather no	1: No	5: Yes	1: No	3: Missing answer	3: Missing answer	3: Missing answer	3: Missing answer	3: Missing answer	3: Missing answer
4	064	TH	0: Keine Angabe	3: 101 - 500	4: > 5 Jahre	0: Keine Angabe	Positiv	2: Rather no	4: Rather yes	2: Rather no	4: Rather yes	2: Rather no	5: Yes	5: Yes	4: Rather yes	5: Yes	4: Rather yes	4: Rather yes	5: Yes	4: Rather yes	5: Yes	5: Yes	4: Rather yes	4: Rather yes	4: Rather yes	2: Rather no	2: Rather no	2: Rather no	2: Rather no
4	065	TH	1: Milchvieh	3: 101 - 500	4: > 5 Jahre	0: Keine Angabe	Positiv	2: Rather no	4: Rather yes	2: Rather no	4: Rather yes	2: Rather no	5: Yes	5: Yes	4: Rather yes	5: Yes	4: Rather yes	4: Rather yes	5: Yes	4: Rather yes	5: Yes	5: Yes	4: Rather yes	4: Rather yes	4: Rather yes	2: Rather no	2: Rather no	2: Rather no	2: Rather no
4	202	SN	2: Mutterkuh	2: 11 - 100	2: Dieses Jahr	4: Nein	Negativ	2: Rather no	4: Rather yes	2: Rather no	4: Rather yes	1: No	4: Rather yes	5: Yes	4: Rather yes	4: Rather yes	4: Rather yes	2: Rather no	4: Rather yes	2: Rather no	1: No	5: Yes	1: No	3: Missing answer	3: Missing answer	3: Missing answer	3: Missing answer	3: Missing answer	3: Missing answer
4	182	SN	2: Mutterkuh	2: 11 - 100	2: Dieses Jahr	4: Nein	Positiv	3: Missing answer	2: Rather no	1: No	4: Rather yes	2: Rather no	5: Yes	5: Yes	5: Yes	5: Yes	5: Yes	1: No	5: Yes	1: No	5: Yes	5: Yes	1: No	1: No	1: No	1: No	1: No	1: No	2: Rather no
4	185	SN	1: Milchvieh	2: 11 - 100	3: < 5 Jahre	4: Nein	Negativ	2: Rather no	2: Rather no	2: Rather no	4: Rather yes	2: Rather no	5: Yes	5: Yes	5: Yes	5: Yes	5: Yes	5: Yes	5: Yes	5: Yes	5: Yes	5: Yes	5: Yes	3: Missing answer	3: Missing answer	3: Missing answer	3: Missing answer	3: Missing answer	3: Missing answer
4	005	TH	1: Milchvieh	2: 11 - 100	4: > 5 Jahre	4: Nein	Negativ	1: No	2: Rather no	2: Rather no	4: Rather yes	2: Rather no	4: Rather yes	5: Yes	4: Rather yes	3: Missing answer	3: Missing answer	3: Missing answer	3: Missing answer	3: Missing answer	3: Missing answer	3: Missing answer	3: Missing answer	3: Missing answer	3: Missing answer	3: Missing answer	3: Missing answer	3: Missing answer	3: Missing answer
4	125	TH	1: Milchvieh	3: 101 - 500	4: > 5 Jahre	4: Nein	Negativ	4: Rather yes	2: Rather no	2: Rather no	5: Yes	2: Rather no	4: Rather yes	5: Yes	4: Rather yes	4: Rather yes	4: Rather yes	2: Rather no	4: Rather yes	2: Rather no	4: Rather yes	4: Rather yes	2: Rather no	3: Missing answer	3: Missing answer	3: Missing answer	3: Missing answer	3: Missing answer	3: Missing answer
4	126	TH	1: Milchvieh	3: 101 - 500	4: > 5 Jahre	4: Nein	Positiv	4: Rather yes	2: Rather no	2: Rather no	5: Yes	2: Rather no	4: Rather yes	5: Yes	4: Rather yes	4: Rather yes	4: Rather yes	2: Rather no	4: Rather yes	4: Rather yes	4: Rather yes	5: Yes	2: Rather no	3: Missing answer	5: Yes	3: Missing answer	3: Missing answer	3: Missing answer	3: Missing answer
4	201	SN	2: Mutterkuh	1: <= 10	2: Dieses Jahr	4: Nein	Positiv	4: Rather yes	2: Rather no	2: Rather no	4: Rather yes	1: No	4: Rather yes	5: Yes	4: Rather yes	5: Yes	5: Yes	4: Rather yes	4: Rather yes	2: Rather no	1: No	4: Rather yes	1: No	2: Rather no	4: Rather yes	2: Rather no	2: Rather no	4: Rather yes	4: Rather yes
4	028	TH	1: Milchvieh	3: 101 - 500	4: > 5 Jahre	0: Keine Angabe	Negativ	4: Rather yes	2: Rather no	2: Rather no	5: Yes	1: No	5: Yes	5: Yes	5: Yes	5: Yes	5: Yes	5: Yes	5: Yes	4: Rather yes	4: Rather yes	2: Rather no	2: Rather no	1: No	1: No	1: No	1: No	1: No	1: No
4	205	SN	1: Milchvieh	2: 11 - 100	3: < 5 Jahre	4: Nein	Negativ	4: Rather yes	2: Rather no	2: Rather no	5: Yes	1: No	5: Yes	5: Yes	5: Yes	5: Yes	1: No	5: Yes	5: Yes	2: Rather no	4: Rather yes	5: Yes	1: No	5: Yes	5: Yes	1: No	2: Rather no	1: No	1: No
4	036	TH	1: Milchvieh	3: 101 - 500	3: < 5 Jahre	1: Ja	Negativ	5: Yes	2: Rather no	1: No	5: Yes	2: Rather no	5: Yes	5: Yes	5: Yes	5: Yes	5: Yes	3: Missing answer	5: Yes	3: Missing answer	3: Missing answer	3: Missing answer	3: Missing answer	3: Missing answer	3: Missing answer	3: Missing answer	3: Missing answer	3: Missing answer	3: Missing answer
4	203	SN	2: Mutterkuh	3: 101 - 500	4: > 5 Jahre	4: Nein	Positiv	5: Yes	2: Rather no	2: Rather no	2: Rather no	2: Rather no	4: Rather yes	5: Yes	5: Yes	5: Yes	5: Yes	5: Yes	5: Yes	2: Rather no	2: Rather no	5: Yes	2: Rather no	1: No	4: Rather yes	2: Rather no	1: No	1: No	1: No
4	204	SN	1: Milchvieh	4: > 500	4: > 5 Jahre	1: Ja	Negativ	5: Yes	2: Rather no	2: Rather no	2: Rather no	1: No	5: Yes	5: Yes	5: Yes	5: Yes	5: Yes	5: Yes	5: Yes	2: Rather no	2: Rather no	5: Yes	2: Rather no	1: No	4: Rather yes	2: Rather no	1: No	1: No	1: No
4	096	TH	2: Mutterkuh	3: 101 - 500	3: < 5 Jahre	4: Nein	Positiv	5: Yes	5: Yes	2: Rather no	5: Yes	2: Rather no	5: Yes	5: Yes	5: Yes	5: Yes	5: Yes	4: Rather yes	5: Yes	2: Rather no	4: Rather yes	4: Rather yes	4: Rather yes	2: Rather no	2: Rather no	1: No	2: Rather no	1: No	1: No
4	097	TH	2: Mutterkuh	3: 101 - 500	3: < 5 Jahre	4: Nein	Positiv	5: Yes	5: Yes	2: Rather no	5: Yes	2: Rather no	5: Yes	5: Yes	5: Yes	5: Yes	5: Yes	4: Rather yes	5: Yes	2: Rather no	4: Rather yes	4: Rather yes	4: Rather yes	2: Rather no	2: Rather no	1: No	2: Rather no	1: No	1: No
4	098	TH	2: Mutterkuh	3: 101 - 500	3: < 5 Jahre	4: Nein	Nicht auswertbar	5: Yes	5: Yes	2: Rather no	5: Yes	2: Rather no	5: Yes	5: Yes	5: Yes	5: Yes	5: Yes	4: Rather yes	5: Yes	2: Rather no	4: Rather yes	4: Rather yes	4: Rather yes	2: Rather no	2: Rather no	1: No	2: Rather no	1: No	1: No
4	099	TH	2: Mutterkuh	3: 101 - 500	3: < 5 Jahre	4: Nein	Positiv	5: Yes	5: Yes	2: Rather no	5: Yes	2: Rather no	5: Yes	5: Yes	5: Yes	5: Yes	5: Yes	4: Rather yes	5: Yes	2: Rather no	4: Rather yes	4: Rather yes	4: Rather yes	2: Rather no	2: Rather no	1: No	2: Rather no	1: No	1: No
4	157	SN	2: Mutterkuh	2: 11 - 100	3: < 5 Jahre	4: Nein	Negativ	5: Yes	5: Yes	2: Rather no	5: Yes	2: Rather no	5: Yes	5: Yes	5: Yes	5: Yes	5: Yes	5: Yes	5: Yes	2: Rather no	5: Yes	5: Yes	2: Rather no	3: Missing answer	3: Missing answer	3: Missing answer	3: Missing answer	3: Missing answer	3: Missing answer
4	118	TH	1: Milchvieh	3: 101 - 500	3: < 5 Jahre	4: Nein	Positiv	5: Yes	5: Yes	2: Rather no	5: Yes	2: Rather no	4: Rather yes	5: Yes	4: Rather yes	5: Yes	4: Rather yes	4: Rather yes	4: Rather yes	4: Rather yes	2: Rather no	5: Yes	5: Yes	2: Rather no	4: Rather yes	4: Rather yes	4: Rather yes	2: Rather no	2: Rather no
4	132	SN	1: Milchvieh	3: 101 - 500	4: > 5 Jahre	4: Nein	Negativ	5: Yes	5: Yes	2: Rather no	5: Yes	2: Rather no	5: Yes	5: Yes	4: Rather yes	5: Yes	5: Yes	4: Rather yes	5: Yes	2: Rather no	4: Rather yes	5: Yes	1: No	1: No	4: Rather yes	4: Rather yes	2: Rather no	4: Rather yes	1: No
4	163	SN	1: Milchvieh	4: > 500	4: > 5 Jahre	1: Ja	Negativ	5: Yes	4: Rather yes	2: Rather no	5: Yes	2: Rather no	4: Rather yes	5: Yes	5: Yes	5: Yes	5: Yes	4: Rather yes	4: Rather yes	2: Rather no	2: Rather no	2: Rather no	2: Rather no	1: No	3: Missing answer	3: Missing answer	3: Missing answer	3: Missing answer	3: Missing answer
4	188	SN	3: Gemischt	3: 101 - 500	4: > 5 Jahre	4: Nein	Positiv	4: Rather yes	5: Yes	3: Missing answer	5: Yes	2: Rather no	5: Yes	5: Yes	5: Yes	5: Yes	5: Yes	2: Rather no	5: Yes	2: Rather no	2: Rather no	5: Yes	2: Rather no	3: Missing answer	3: Missing answer	3: Missing answer	3: Missing answer	3: Missing answer	3: Missing answer
4	208	SN	1: Milchvieh	4: > 500	4: > 5 Jahre	4: Nein	Negativ	4: Rather yes	5: Yes	2: Rather no	5: Yes	2: Rather no	5: Yes	5: Yes	5: Yes	5: Yes	5: Yes	4: Rather yes	5: Yes	2: Rather no	2: Rather no	2: Rather no	2: Rather no	3: Missing answer	3: Missing answer	3: Missing answer	3: Missing answer	3: Missing answer	3: Missing answer
4	056	TH	1: Milchvieh	4: > 500	3: < 5 Jahre	4: Nein	Negativ	4: Rather yes	4: Rather yes	2: Rather no	5: Yes	1: No	4: Rather yes	5: Yes	4: Rather yes	5: Yes	5: Yes	5: Yes	5: Yes	4: Rather yes	2: Rather no	5: Yes	1: No	3: Missing answer	3: Missing answer	3: Missing answer	3: Missing answer	3: Missing answer	3: Missing answer
4	195	SN	1: Milchvieh	3: 101 - 500	3: < 5 Jahre	4: Nein	Negativ	4: Rather yes	4: Rather yes	2: Rather no	5: Yes	1: No	4: Rather yes	5: Yes	4: Rather yes	5: Yes	5: Yes	5: Yes	5: Yes	2: Rather no	2: Rather no	5: Yes	2: Rather no	4: Rather yes	5: Yes	2: Rather no	2: Rather no	2: Rather no	4: Rather yes
4	197	SN	1: Milchvieh	4: > 500	4: > 5 Jahre	4: Nein	Negativ	4: Rather yes	4: Rather yes	2: Rather no	5: Yes	2: Rather no	4: Rather yes	5: Yes	4: Rather yes	5: Yes	5: Yes	5: Yes	5: Yes	4: Rather yes	5: Yes	5: Yes	3: Missing answer	3: Missing answer	3: Missing answer	3: Missing answer	3: Missing answer	3: Missing answer	3: Missing answer
4	238	SN	1: Milchvieh	2: 11 - 100	3: < 5 Jahre	4: Nein	Negativ	4: Rather yes	4: Rather yes	2: Rather no	5: Yes	2: Rather no	4: Rather yes	5: Yes	4: Rather yes	4: Rather yes	4: Rather yes	4: Rather yes	5: Yes	4: Rather yes	4: Rather yes	4: Rather yes	2: Rather no	2: Rather no	4: Rather yes	2: Rather no	2: Rather no	2: Rather no	4: Rather yes
4	181	SN	2: Mutterkuh	2: 11 - 100	4: > 5 Jahre	0: Keine Angabe	Negativ	4: Rather yes	4: Rather yes	2: Rather no	5: Yes	2: Rather no	5: Yes	5: Yes	4: Rather yes	5: Yes	5: Yes	5: Yes	5: Yes	5: Yes	5: Yes	5: Yes	1: No	4: Rather yes	4: Rather yes	5: Yes	1: No	4: Rather yes	1: No
4	085	TH	1: Milchvieh	3: 101 - 500	4: > 5 Jahre	0: Keine Angabe	Negativ	5: Yes	4: Rather yes	2: Rather no	5: Yes	1: No	4: Rather yes	4: Rather yes	4: Rather yes	4: Rather yes	5: Yes	4: Rather yes	4: Rather yes	1: No	4: Rather yes	5: Yes	4: Rather yes	4: Rather yes	2: Rather no	5: Yes	1: No	2: Rather no	2: Rather no
4	101	TH	2: Mutterkuh	2: 11 - 100	3: < 5 Jahre	4: Nein	Negativ	4: Rather yes	5: Yes	2: Rather no	5: Yes	1: No	5: Yes	5: Yes	4: Rather yes	5: Yes	4: Rather yes	5: Yes	5: Yes	2: Rather no	5: Yes	5: Yes	5: Yes	3: Missing answer	3: Missing answer	3: Missing answer	3: Missing answer	3: Missing answer	3: Missing answer
4	107	TH	1: Milchvieh	2: 11 - 100	2: Dieses Jahr	4: Nein	Negativ	4: Rather yes	4: Rather yes	2: Rather no	4: Rather yes	1: No	5: Yes	5: Yes	4: Rather yes	5: Yes	5: Yes	5: Yes	5: Yes	2: Rather no	2: Rather no	5: Yes	2: Rather no	3: Missing answer	3: Missing answer	3: Missing answer	3: Missing answer	3: Missing answer	3: Missing answer
4	209	SN	1: Milchvieh	2: 11 - 100	3: < 5 Jahre	4: Nein	Negativ	5: Yes	4: Rather yes	2: Rather no	5: Yes	1: No	5: Yes	5: Yes	4: Rather yes	5: Yes	5: Yes	5: Yes	5: Yes	2: Rather no	1: No	5: Yes	2: Rather no	2: Rather no	4: Rather yes	2: Rather no	1: No	2: Rather no	2: Rather no
4	160	SN	1: Milchvieh	2: 11 - 100	3: < 5 Jahre	4: Nein	Negativ	5: Yes	5: Yes	2: Rather no	5: Yes	1: No	5: Yes	5: Yes	3: Missing answer	5: Yes	2: Rather no	2: Rather no	5: Yes	2: Rather no	1: No	5: Yes	2: Rather no	3: Missing answer	5: Yes	5: Yes	5: Yes	3: Missing answer	3: Missing answer
4	111	TH	0: Keine Angabe	3: 101 - 500	2: Dieses Jahr	4: Nein	Negativ	4: Rather yes	4: Rather yes	2: Rather no	2: Rather no	2: Rather no	4: Rather yes	5: Yes	4: Rather yes	4: Rather yes	5: Yes	4: Rather yes	4: Rather yes	2: Rather no	1: No	4: Rather yes	1: No	4: Rather yes	5: Yes	4: Rather yes	4: Rather yes	1: No	2: Rather no
4	178	SN	1: Milchvieh	3: 101 - 500	3: < 5 Jahre	4: Nein	Negativ	4: Rather yes	5: Yes	2: Rather no	4: Rather yes	2: Rather no	4: Rather yes	5: Yes	4: Rather yes	5: Yes	2: Rather no	2: Rather no	5: Yes	2: Rather no	5: Yes	5: Yes	3: Missing answer	3: Missing answer	3: Missing answer	3: Missing answer	3: Missing answer	3: Missing answer	3: Missing answer
4	074	TH	1: Milchvieh	3: 101 - 500	4: > 5 Jahre	4: Nein	Negativ	5: Yes	5: Yes	2: Rather no	1: No	2: Rather no	3: Missing answer	5: Yes	4: Rather yes	5: Yes	5: Yes	5: Yes	5: Yes	1: No	5: Yes	5: Yes	1: No	3: Missing answer	3: Missing answer	3: Missing answer	3: Missing answer	3: Missing answer	3: Missing answer
4	047	TH	2: Mutterkuh	3: 101 - 500	4: > 5 Jahre	4: Nein	Negativ	4: Rather yes	5: Yes	2: Rather no	5: Yes	2: Rather no	5: Yes	5: Yes	1: No	5: Yes	5: Yes	5: Yes	5: Yes	2: Rather no	2: Rather no	2: Rather no	5: Yes	2: Rather no	2: Rather no	2: Rather no	3: Missing answer	5: Yes	5: Yes
4	086	TH	1: Milchvieh	3: 101 - 500	3: < 5 Jahre	4: Nein	Negativ	5: Yes	5: Yes	1: No	5: Yes	1: No	5: Yes	5: Yes	1: No	5: Yes	5: Yes	1: No	5: Yes	1: No	1: No	5: Yes	1: No	5: Yes	5: Yes	5: Yes	1: No	5: Yes	5: Yes
4	216	SN	1: Milchvieh	4: > 500	4: > 5 Jahre	4: Nein	Negativ	5: Yes	5: Yes	2: Rather no	2: Rather no	1: No	5: Yes	5: Yes	1: No	5: Yes	1: No	1: No	5: Yes	1: No	1: No	5: Yes	1: No	5: Yes	2: Rather no	5: Yes	4: Rather yes	1: No	4: Rather yes
